# Supplementary material for: Role of novel mutations in food vacuole transporters beyond K13-mediated artemisinin resistance in Plasmodium falciparum
Source: Antimicrob Agents Chemother. 2025 Sep 30;69(11):e00293-25. doi: 10.1128/aac.00293-25 (PMC12587573; doi:10.1128/aac.00293-25)
Supplement: Table S3 — Proteome dataset of all the food vacuole proteins. [file aac.00293-25-s0004.xlsx]

## Sheet: Magnetic
Protein FDR Confidence: Combined	Accession	Description	Exp. q-value: Combined	Sum PEP Score	Coverage [%]	# Peptides	# PSMs	# Unique Peptides	# AAs	MW [kDa]	calc. pI	Score MS Amanda 2.0: MS Amanda 2.0	Score Sequest HT: Sequest HT	# Peptides (by Search Engine): MS Amanda 2.0	# Peptides (by Search Engine): Sequest HT	Found in Sample: [S4] F4: Sample	Found in Sample: [S5] F5: Sample	Found in Sample: [S6] F6: Sample	# Protein Groups	Modifications	Computed GO Components	Computed GO Functions	Computed GO Processes	Curated GO Components	Curated GO Functions	Curated GO Processes
High	PF3D7_0930300	merozoite surface protein 1	0	722.932	52	112	1087	112	1720	195.6	6.51	46167.1	1721.57	92	112	High	High	High	1		integral component of membrane;membrane	N/A	obsolete pathogenesis	anchored component of plasma membrane;extracellular vesicle;food vacuole;nucleus	RNA binding;host cell surface binding;protein binding;protein-containing complex binding	entry into host;exit from host cell
High	PF3D7_0917900	heat shock protein 70	0	450.035	67	57	844	55	652	72.3	5.31	30175.7	1440.35	42	56	High	High	High	1		N/A	N/A	N/A	cell surface;cytoplasm;endoplasmic reticulum;endoplasmic reticulum chaperone complex;endoplasmic reticulum lumen;extracellular vesicle;food vacuole;membrane;nucleus	ATP binding;ATP hydrolysis activity;RNA binding;heat shock protein binding;misfolded protein binding;protein binding;protein folding chaperone;unfolded protein binding	cellular response to unfolded protein;chaperone cofactor-dependent protein refolding;endoplasmic reticulum unfolded protein response;protein refolding;response to unfolded protein;response to xenobiotic stimulus;ubiquitin-dependent ERAD pathway
High	PF3D7_0827900	protein disulfide-isomerase	0	364.318	80	49	478	49	483	55.5	5.78	18460.6	833.82	34	49	High	High	High	1		N/A	protein disulfide isomerase activity	N/A	cell surface;endoplasmic reticulum;endoplasmic reticulum lumen;food vacuole;microneme;nucleus;symbiont-containing vacuole	RNA binding;protein binding;protein disulfide isomerase activity	protein folding;response to endoplasmic reticulum stress
High	PF3D7_1222300	endoplasmin, putative	0	296.835	56	48	464	48	821	95	5.41	19632	659.47	40	47	High	High	High	1		N/A	ATP binding;unfolded protein binding	protein folding	cell surface;endoplasmic reticulum;extracellular vesicle;food vacuole;nucleus;perinuclear region of cytoplasm	RNA binding;unfolded protein binding	protein folding;response to heat
High	PF3D7_1344200	endoplasmic reticulum chaperone GRP170	0	255.956	55	48	285	48	932	108.1	5.67	10098.4	481.68	35	48	High	High	High	1		N/A	ATP binding	N/A	apicoplast;endoplasmic reticulum;endoplasmic reticulum chaperone complex	protein binding	cellular response to hypoxia;negative regulation of hypoxia-induced intrinsic apoptotic signaling pathway;response to stress
High	PF3D7_1015600	heat shock protein 60	0	215.816	64	40	249	40	580	62.5	7.12	9153.23	419.71	26	40	High	High	High	1		N/A	ATP binding	protein folding;protein refolding	Maurer's cleft;cytoplasm;food vacuole;mitochondrion;nucleus	ATP hydrolysis activity;protein binding	protein folding;protein targeting to mitochondrion;response to unfolded protein
High	PF3D7_0306400	FAD-dependent glycerol-3-phosphate dehydrogenase, putative	0	185.075	64	34	209	34	653	74.6	8.5	6642.53	376.35	23	34	High	High	High	1		glycerol-3-phosphate dehydrogenase complex	glycerol-3-phosphate dehydrogenase (quinone) activity;oxidoreductase activity;sn-glycerol-3-phosphate:ubiquinone-8 oxidoreductase activity	glycerol-3-phosphate metabolic process;oxidation-reduction process	mitochondrion	glycerol-3-phosphate dehydrogenase (quinone) activity	glycerophosphate shuttle
High	PF3D7_0929400	high molecular weight rhoptry protein 2	0	177.442	39	47	253	47	1378	162.6	8.27	9199.44	285.65	39	45	High	High	High	1		N/A	N/A	N/A	extracellular vesicle;host cell cytoplasm;host cell membrane;nucleus;rhoptry;symbiont-containing vacuole membrane	RNA binding;protein binding;protein-containing complex binding	entry into host
High	PF3D7_1211900	non-SERCA-type Ca2+ -transporting P-ATPase	0	174.236	40	43	256	43	1264	140.2	6	8185.76	338.24	32	43	High	High	High	1		integral component of membrane	ATP binding;nucleotide binding	N/A	N/A	ATP hydrolysis activity;P-type calcium transporter activity;P-type proton-exporting transporter activity	calcium ion transmembrane transport;cellular calcium ion homeostasis;regulation of sodium ion transport;response to xenobiotic stimulus
High	PF3D7_1108600	endoplasmic reticulum-resident calcium binding protein	0	171.986	53	21	166	21	343	39.4	4.67	5910.74	375.88	14	21	High	High	High	1		N/A	calcium ion binding	N/A	Maurer's cleft;endoplasmic reticulum;food vacuole;nucleus	calcium ion binding;protein binding	exit from host cell;intracellular protein transport;proteolysis
High	PF3D7_1410400	rhoptry-associated protein 1	0	169.471	42	28	213	28	782	90	7.11	7718.16	357.72	22	28	High	High	High	1		N/A	N/A	N/A	extracellular vesicle;food vacuole;nucleus;rhoptry;symbiont-containing vacuole	RNA binding;protein binding	N/A
High	PF3D7_1134000	heat shock protein 70	0	166.815	51	33	209	33	663	73.3	6.84	7160.57	289.81	25	31	High	High	High	1		N/A	ATP binding;unfolded protein binding	protein folding	cytoplasm;food vacuole;mitochondrion;nucleus	ATP binding;ATP hydrolysis activity;heat shock protein binding;misfolded protein binding;protein folding chaperone;unfolded protein binding	cellular response to unfolded protein;chaperone cofactor-dependent protein refolding;protein refolding;response to heat;response to unfolded protein
High	PF3D7_1311800	M1-family alanyl aminopeptidase	0	144.989	41	36	172	36	1085	126	7.56	5007.54	240.03	25	34	High	High	High	1		integral component of membrane	metallopeptidase activity;zinc ion binding	proteolysis	cell surface;cytoplasm;cytosol;food vacuole;microneme;nucleus	aminopeptidase activity	proteolysis;response to xenobiotic stimulus
High	PF3D7_0617800	histone H2A	0	134.202	61	10	108	9	132	14.1	10.29	1211	393.52	2	10	High	High	High	1		nucleosome	DNA binding;protein heterodimerization activity	N/A	nucleosome;nucleus	DNA binding	chromatin organization;chromatin silencing;chromosome organization
High	PF3D7_0905400	high molecular weight rhoptry protein 3	0	131.767	34	26	144	26	897	104.8	6.67	4159.66	267.03	15	26	High	High	High	1		N/A	N/A	N/A	cell surface;extracellular vesicle;infected host cell surface knob;nucleus;rhoptry;symbiont-containing vacuole membrane	RNA binding;host cell surface receptor binding;protein binding;protein-containing complex binding	entry into host
High	PF3D7_1360800	falcilysin	0	125.678	26	25	128	25	1193	138.8	7.01	3420.64	237.66	15	25	High	High	High	1		N/A	metal ion binding	proteolysis	apicoplast;cytoplasm;food vacuole	metalloendopeptidase activity	hemoglobin catabolic process;protein processing
High	PF3D7_0816600	chaperone protein ClpB1	0	125.631	35	30	136	30	1070	122.4	8.48	4421.07	186.74	22	30	High	High	High	1		N/A	ATP binding;ATP hydrolysis activity	N/A	apicoplast;cytoplasm;endopeptidase Clp complex;nucleus	ATP hydrolysis activity	cellular response to heat;response to unfolded protein
High	PF3D7_1116800	heat shock protein 101	0	121.887	39	28	136	28	906	102.8	9.14	4484.11	170.62	19	28	High	High	High	1		N/A	ATP binding;ATP hydrolysis activity	N/A	Maurer's cleft;PTEX complex;apical complex;cytoplasm;endoplasmic reticulum;extracellular vesicle;merozoite dense granule;nucleus;symbiont-containing vacuole;symbiont-containing vacuole membrane	ATP hydrolysis activity;RNA binding;protein binding	cellular response to heat;protein unfolding;response to heat;response to unfolded protein;translocation of peptides or proteins into host cell cytoplasm
High	PF3D7_1471100	exported protein 2	0	121.636	48	17	162	17	287	33.4	5.27	6861.93	312.97	13	16	High	High	High	1		N/A	N/A	N/A	PTEX complex;extracellular vesicle;host cell cytoplasmic vesicle;merozoite dense granule;nucleus;symbiont-containing vacuole membrane	RNA binding;channel activity;protein binding	entry into host;pore formation in membrane of host by symbiont
High	PF3D7_1443900	heat shock protein 90, putative	0	114.454	35	26	128	26	927	106.9	5.5	3923.48	205.42	17	26	High	High	High	1		N/A	ATP binding;unfolded protein binding	protein folding	apicoplast;endoplasmic reticulum;perinuclear region of cytoplasm	ATP hydrolysis activity;unfolded protein binding	protein folding;response to heat
High	PF3D7_0523000	multidrug resistance protein 1	0	111.203	21	26	119	26	1419	162.2	8.84	2342.51	181.63	17	26	High	High	High	1		integral component of membrane	ATP binding;ATP hydrolysis activity;ATPase-coupled transmembrane transporter activity	transmembrane transport	food vacuole;nucleus	ATPase-coupled transmembrane transporter activity;protein binding	response to drug;response to xenobiotic stimulus;transmembrane transport
High	PF3D7_1333000	20 kDa chaperonin	0	111.177	70	15	142	15	258	29	7.85	4629.14	249.87	8	15	High	High	High	1		N/A	ATP binding	protein folding	apicoplast;mitochondrial matrix;nucleus;plastid	chaperone binding;metal ion binding;unfolded protein binding	chaperone cofactor-dependent protein refolding;chaperone-mediated protein folding
High	PF3D7_1008900	adenylate kinase	0	104.889	62	19	126	19	242	27.6	8.85	4969.47	175.84	14	19	High	High	High	1	Acetyl [N-Term]	N/A	ATP binding;adenylate kinase activity;nucleobase-containing compound kinase activity;phosphotransferase activity, phosphate group as acceptor	nucleobase-containing compound metabolic process	cytoplasm;cytosol;mitochondrion;nucleus	adenylate kinase activity	generation of precursor metabolites and energy;nucleoside diphosphate metabolic process;purine nucleotide metabolic process
High	PF3D7_1121600	exported protein 1	0	104.429	44	15	74	15	162	17.3	5.92	2386.77	179.23	7	15	High	High	High	1		N/A	N/A	N/A	extracellular vesicle;merozoite dense granule;nucleus;symbiont-containing vacuole membrane	channel activity;glutathione transferase activity;protein binding	glutathione metabolic process;response to drug;response to xenobiotic stimulus
High	PF3D7_1239700	ATP-dependent zinc metalloprotease FTSH 1	0	98.136	26	17	98	17	880	100.9	8.68	2734	179.3	11	17	High	High	High	1		integral component of membrane;membrane	ATP binding;ATP hydrolysis activity;ATP-dependent peptidase activity;metalloendopeptidase activity	proteolysis	apicoplast;mitochondrion	ATP binding;ATP-dependent peptidase activity;metalloendopeptidase activity	plastid organization;proteolysis;response to xenobiotic stimulus
High	PF3D7_0918000	glideosome-associated protein 50	0	96.399	57	18	141	18	396	44.6	8.57	4870.58	217.45	12	18	High	High	High	1		integral component of membrane	acid phosphatase activity;hydrolase activity;phosphoprotein phosphatase activity	N/A	cell surface;endoplasmic reticulum;extracellular vesicle;food vacuole;inner membrane pellicle complex;nucleus;plasma membrane	RNA binding;acid phosphatase activity;ferric iron binding;ferrous iron binding;protein binding;protein-membrane adaptor activity	N/A
High	PF3D7_0320900	histone H2A.Z	0	90.79	58	9	130	8	158	16.4	10.62	5225.72	258.67	6	9	High	High	High	1		nucleosome	DNA binding;protein heterodimerization activity	N/A	chromatin;nucleosome;nucleus	DNA binding;RNA binding;chromatin binding	chromatin assembly or disassembly;chromatin organization;chromatin silencing
High	PF3D7_1462300	GTP-binding protein, putative	0	89.342	17	17	91	17	1357	161.1	6.42	4001.19	139.64	14	16	High	High	High	1		integral component of membrane	GTP binding;GTPase activity	N/A	nucleus	RNA binding	N/A
High	PF3D7_1325100	phosphoribosylpyrophosphate synthetase	0	88.761	42	18	108	18	437	49.4	9.32	4837.02	154.62	15	18	High	High	High	1		N/A	magnesium ion binding;ribose phosphate diphosphokinase activity	nucleoside metabolic process;nucleotide biosynthetic process	cytoplasm;mitochondrion;nucleus;ribose phosphate diphosphokinase complex	RNA binding;ribose phosphate diphosphokinase activity	5-phosphoribose 1-diphosphate biosynthetic process;nucleotide biosynthetic process;pentose-phosphate shunt;purine nucleotide biosynthetic process;purine ribonucleoside salvage
High	PF3D7_1232100	60 kDa chaperonin	0	88.033	41	24	106	24	718	81.4	5.11	3294.63	167.96	17	23	High	High	High	1		N/A	ATP binding	protein refolding	apicoplast;food vacuole;nucleus	RNA binding;unfolded protein binding	protein folding
High	PF3D7_1408100	plasmepsin III	0	87.545	49	20	123	20	451	51.7	8.02	4373.17	168.33	16	20	High	High	High	1		N/A	aspartic-type endopeptidase activity;metal ion binding	proteolysis	food vacuole	aspartic-type endopeptidase activity	response to xenobiotic stimulus
High	PF3D7_1454400	aminopeptidase P	0	84.707	39	20	74	20	777	90.1	6.81	1809.27	153.02	10	20	High	High	High	1		N/A	hydrolase activity;metal ion binding;metalloaminopeptidase activity	N/A	cytosol;food vacuole	aminopeptidase activity;metalloaminopeptidase activity;protein homodimerization activity	hemoglobin catabolic process;proteolysis
High	PF3D7_0310400	parasite-infected erythrocyte surface protein	0	83.31	24	20	91	20	1294	154	5.3	2965.39	119.48	14	19	High	High	High	1		integral component of membrane;membrane	glycosyltransferase activity	N/A	cell surface;host cell plasma membrane;nucleus;tubovesicular membrane network	N/A	N/A
High	PF3D7_1357000	elongation factor 1-alpha	0	82.298	51	17	109	17	443	48.9	9.06	3648.45	173.02	13	17	High	High	High	1		N/A	GTP binding;GTPase activity;translation elongation factor activity	translational elongation	eukaryotic translation elongation factor 1 complex;infected host cell surface knob;mitochondrion;nucleus	GTPase activity;translation elongation factor activity	translation;translational elongation
High	PF3D7_1232200	dihydrolipoyl dehydrogenase, mitochondrial	0	81.846	48	21	94	21	512	57.2	8.29	2529.08	123.92	15	21	High	High	High	1		N/A	dihydrolipoyl dehydrogenase activity;flavin adenine dinucleotide binding;oxidoreductase activity;oxidoreductase activity, acting on a sulfur group of donors, NAD(P) as acceptor	cell redox homeostasis;oxidation-reduction process	3-methyl-2-oxobutanoate dehydrogenase (lipoamide) complex;mitochondrial matrix;mitochondrion;nucleus;oxoglutarate dehydrogenase complex	catalytic activity;dihydrolipoyl dehydrogenase activity;flavin adenine dinucleotide binding;protein homodimerization activity	acetyl-CoA biosynthetic process;oxidation-reduction process
High	PF3D7_1252100	rhoptry neck protein 3	0	81.342	15	20	89	20	2215	263	9.2	2807.09	125.82	16	19	High	High	High	1		integral component of membrane	N/A	N/A	cell surface;extracellular vesicle;nucleus;rhoptry;symbiont-containing vacuole	RNA binding;host cell surface binding;protein binding	entry into host;symbiont intracellular protein transport in host
High	PF3D7_0912400	alkaline phosphatase, putative	0	80.434	36	17	112	17	446	52.7	9.14	4431.11	155.3	11	16	High	High	High	1		integral component of membrane	alkaline phosphatase activity	N/A	apicoplast;nucleus;plasma membrane;symbiont-containing vacuole	N/A	N/A
High	PF3D7_1456800	V-type H(+)-translocating pyrophosphatase, putative	0	79.707	31	16	82	16	717	76.4	6.54	1904.98	141.28	10	16	High	High	High	1		integral component of membrane;membrane	inorganic diphosphatase activity;pyrophosphate hydrolysis-driven proton transmembrane transporter activity	proton transmembrane transport	food vacuole;nucleus	proton transmembrane transporter activity;pyrophosphate hydrolysis-driven proton transmembrane transporter activity	regulation of pH
High	PF3D7_1407800	plasmepsin IV	0	78.907	42	14	81	14	449	51	5.54	1881.17	145.05	9	14	High	High	High	1		N/A	aspartic-type endopeptidase activity	proteolysis	food vacuole;nucleus	RNA binding;aspartic-type endopeptidase activity	hemoglobin catabolic process
High	PF3D7_1129000	spermidine synthase	0	78.866	48	13	130	13	321	36.6	7.75	5428.6	187.6	10	13	High	High	High	1		N/A	catalytic activity	N/A	cytoplasm;cytosol;mitochondrion;nucleus	RNA binding;spermidine synthase activity	polyamine biosynthetic process;spermidine biosynthetic process
High	PF3D7_1451800	sortilin	0	77.211	23	15	89	15	895	102.2	6.65	2695.94	139.03	9	14	High	High	High	1		integral component of membrane	protein binding	N/A	Golgi apparatus;cis-Golgi network;endoplasmic reticulum;integral component of membrane	lipid transporter activity;protein binding	endocytosis;post-Golgi vesicle-mediated transport;protein transport
High	PF3D7_0806800	V-type proton ATPase subunit a, putative	0	76.571	21	14	81	14	1053	122.9	7.11	2049.62	140.29	9	14	High	High	High	1		integral component of membrane;proton-transporting V-type ATPase, V0 domain	hydrolase activity;proton transmembrane transporter activity	proton transmembrane transport	food vacuole;membrane;proton-transporting two-sector ATPase complex;vacuolar proton-transporting V-type ATPase complex	ATPase binding;electron transfer activity;proton-transporting ATP synthase activity, rotational mechanism;proton-transporting ATPase activity, rotational mechanism	proton transmembrane transport;vacuolar acidification
High	PF3D7_0610400	histone H3	0	73.901	41	5	45	5	136	15.4	11.14	1273.77	146.86	3	5	High	High	High	1		nucleosome	DNA binding;protein heterodimerization activity	N/A	extracellular vesicle;nucleosome;nucleus;symbiont-containing vacuole	DNA binding;RNA binding	chromatin assembly or disassembly;chromosome organization
High	PF3D7_0811200	ER membrane protein complex subunit 1, putative	0	71.272	25	20	81	20	1133	133.7	9.07	2779.92	105.85	13	19	High	High	High	1		EMC complex	N/A	N/A	EMC complex;endoplasmic reticulum	RNA binding	protein folding in endoplasmic reticulum
High	PF3D7_1352500	thioredoxin-related protein, putative	0	69.715	44	11	186	11	208	24	9.38	9440.9	260.42	10	11	High	High	High	1		integral component of membrane	N/A	N/A	food vacuole;nucleus	RNA binding;protein disulfide isomerase activity	N/A
High	PF3D7_1105000	histone H4	0	69.659	58	9	139	9	103	11.4	11.22	7565.27	192.72	9	9	High	High	High	1		nucleosome;nucleus	DNA binding;protein heterodimerization activity	DNA-templated transcription, initiation	extracellular vesicle;nucleosome;nucleus	DNA binding;RNA binding	chromosome organization;nucleosome assembly
High	PF3D7_0302500	cytoadherence linked asexual protein 3.1	0	69.561	15	17	76	7	1417	167.1	7.18	1801.46	110.2	11	17	High	High	High	1		N/A	N/A	cytoadherence to microvasculature, mediated by symbiont protein	extracellular vesicle;host cell cytoplasm;host cell plasma membrane;nucleus;rhoptry	RNA binding;anion channel activity;cell adhesion molecule binding;protein binding	cytoadherence to microvasculature, mediated by symbiont protein
High	PF3D7_1235700	ATP synthase subunit beta, mitochondrial	0	69.035	48	14	81	14	535	58.4	6.42	2239.73	123.45	10	14	High	High	High	1		chloroplast;proton-transporting ATP synthase complex, catalytic core F(1);thylakoid	ATP binding;hydrolase activity;proton-transporting ATP synthase activity, rotational mechanism;proton-transporting ATPase activity, rotational mechanism	ATP metabolic process;ATP synthesis coupled proton transport;proton transmembrane transport	mitochondrial proton-transporting ATP synthase complex;mitochondrion;nucleus;proton-transporting ATP synthase complex, catalytic core F(1)	N/A	mitochondrial ATP synthesis coupled proton transport;proton transmembrane transport
High	PF3D7_1344800	aspartate carbamoyltransferase	0	68.884	63	20	95	20	375	43.2	8.43	2596.34	126.49	15	20	High	High	High	1		integral component of membrane	amino acid binding;aspartate carbamoyltransferase activity;carboxyl- or carbamoyltransferase activity	'de novo' UMP biosynthetic process;'de novo' pyrimidine nucleobase biosynthetic process;cellular amino acid metabolic process	nucleus	N/A	response to xenobiotic stimulus
High	PF3D7_1436300	translocon component PTEX150	0	66.002	15	14	92	14	993	112.3	4.4	2976.96	137.57	9	14	High	High	High	1		N/A	N/A	N/A	PTEX complex;apical complex;extracellular vesicle;merozoite dense granule;nucleus;symbiont-containing vacuole membrane	protein binding	translocation of peptides or proteins into host cell cytoplasm
High	PF3D7_1218500	dynamin-like protein, putative	0	65.742	23	17	67	17	1061	122.7	6.57	1824.83	110.24	13	17	High	High	High	1		N/A	N/A	N/A	cytoplasm;membrane;mitochondrion;nucleus	GTP binding;GTPase activity;microtubule binding	mitochondrial fission;mitochondrion organization
High	PF3D7_1407900	plasmepsin I	0	64.699	48	16	80	14	452	51.4	7.2	2812.56	116.77	8	16	High	High	High	1		integral component of membrane	aspartic-type endopeptidase activity	proteolysis	food vacuole	aspartic-type endopeptidase activity	hemoglobin catabolic process
High	PF3D7_1130200	60S ribosomal protein P0	0	64.367	64	15	89	15	316	34.9	6.71	3119.02	118.38	12	15	High	High	High	1		N/A	N/A	ribosome biogenesis	cytosolic large ribosomal subunit;extracellular vesicle;intracellular;nucleus	RNA binding;large ribosomal subunit rRNA binding;structural constituent of ribosome	cytoplasmic translation;ribosomal large subunit assembly;translation
High	PF3D7_1117700	GTP-binding nuclear protein RAN/TC4	0	64.348	74	16	100	16	214	24.9	7.94	3759.91	149.49	14	16	High	High	High	1		N/A	GTP binding;GTPase activity	nucleocytoplasmic transport	cytoplasm;extracellular vesicle;food vacuole;nucleus	GTP binding;GTPase activity	RNA export from nucleus;intracellular protein transport;protein import into nucleus;regulation of cell cycle;ribosomal subunit export from nucleus
High	PF3D7_0309600	60S acidic ribosomal protein P2	0	62.628	75	10	49	10	112	11.9	4.55	771.02	126.49	3	10	High	High	High	1		ribosome	structural constituent of ribosome	translational elongation	Maurer's cleft;cell surface;host cell surface;nucleus	RNA binding	entry into host;protein tetramerization
High	PF3D7_1115600	peptidyl-prolyl cis-trans isomerase	0	62.266	46	10	81	10	195	21.7	7.61	2846.12	119.59	8	10	High	High	High	1		N/A	peptidyl-prolyl cis-trans isomerase activity	protein folding;protein peptidyl-prolyl isomerization	cytoplasm;cytosol;endoplasmic reticulum;intracellular membrane-bounded organelle	cyclosporin A binding;peptidyl-prolyl cis-trans isomerase activity	protein folding;protein peptidyl-prolyl isomerization
High	PF3D7_1124700	GrpE protein homolog, mitochondrial, putative	0	61.696	44	11	80	11	301	35	8.9	3532.29	113.07	9	11	High	High	High	1		N/A	adenyl-nucleotide exchange factor activity;chaperone binding;protein homodimerization activity	protein folding	PAM complex, Tim23 associated import motor;mitochondrial matrix;mitochondrion;nucleus	adenyl-nucleotide exchange factor activity;unfolded protein binding	protein import into mitochondrial matrix
High	PF3D7_0731600	acyl-CoA synthetase	0	61.659	26	15	83	15	811	93.2	8.9	2632.75	120.95	10	15	High	High	High	1		N/A	decanoate-CoA ligase activity	N/A	apicoplast;endoplasmic reticulum;infected host cell surface knob;membrane;nucleus	AMP binding;long-chain fatty acid-CoA ligase activity	fatty acid metabolic process
High	PF3D7_0629200	DnaJ protein, putative	0	61.533	35	11	80	11	380	44.6	8.06	2700.98	104.49	9	11	High	High	High	1		N/A	unfolded protein binding	protein folding	apicoplast;nucleus;symbiont-containing vacuole	RNA binding	response to heat;response to unfolded protein
High	PF3D7_1104400	thioredoxin-like mero protein	0	61.147	33	15	85	15	424	49.2	9.1	2858.8	107.4	13	15	High	High	High	1		N/A	N/A	N/A	cell surface;nucleus;symbiont-containing vacuole	host cell surface binding	entry into host
High	PF3D7_1335100	merozoite surface protein 7	0	60.911	36	14	93	14	351	41.3	4.83	3930.94	121.63	12	14	High	High	High	1		N/A	N/A	N/A	membrane;nucleus	host cell surface receptor binding;protein binding	entry into host
High	PF3D7_0532100	early transcribed membrane protein 5	0	60.621	44	8	56	8	181	19	5.41	1458.82	147.66	2	8	High	High	High	1		integral component of membrane	N/A	N/A	symbiont-containing vacuole membrane	protein binding	N/A
High	PF3D7_0501600	rhoptry-associated protein 2	0	60.523	31	13	91	13	398	46.7	8.79	3487.71	157.03	8	13	High	High	High	1		N/A	N/A	N/A	extracellular vesicle;food vacuole;nucleus;rhoptry	RNA binding;protein binding	entry into host
High	PF3D7_1302800	40S ribosomal protein S7, putative	0	59.778	45	8	31	8	194	22.5	9.8	239.74	117.37	3	8	High	High	High	1		ribosome	structural constituent of ribosome	translation	cytosolic small ribosomal subunit;nucleus;small-subunit processome	RNA binding;structural constituent of ribosome	rRNA processing;ribosomal small subunit biogenesis;translation
High	PF3D7_1212500	glycerol-3-phosphate 1-O-acyltransferase	0	58.584	32	14	81	14	583	66.9	8.59	3297.16	126.75	11	14	High	High	High	1		N/A	acyltransferase activity;sn-1-glycerol-3-phosphate C16:0-DCA-CoA acyl transferase activity	N/A	endoplasmic reticulum membrane;integral component of endoplasmic reticulum membrane	glycerol-3-phosphatase activity;glycerol-3-phosphate O-acyltransferase activity;glycerone-phosphate O-acyltransferase activity	phospholipid biosynthetic process
High	PF3D7_0500800	mature parasite-infected erythrocyte surface antigen	0	58.175	13	13	98	13	1434	168.2	4.78	3647.6	122.3	11	13	High	High	High	1		N/A	N/A	N/A	Maurer's cleft;host cell plasma membrane;infected host cell surface knob;nucleus	protein binding	N/A
High	PF3D7_1212000	glutathione peroxidase-like thioredoxin peroxidase	0	57.761	36	9	58	9	205	23.9	8.87	1922.41	99.38	6	9	High	High	High	1		N/A	glutathione peroxidase activity	oxidation-reduction process;response to oxidative stress	apicoplast;cytosol;mitochondrion	peroxidase activity;thioredoxin peroxidase activity	N/A
High	PF3D7_1408000	plasmepsin II	0	57.218	36	15	100	13	453	51.4	5.59	3142.62	104.56	12	15	High	High	High	1		N/A	aspartic-type endopeptidase activity	proteolysis	food vacuole;nucleus	aspartic-type endopeptidase activity	hemoglobin catabolic process;response to xenobiotic stimulus
High	PF3D7_0104200	StAR-related lipid transfer protein	0	57.081	47	12	65	12	466	53.6	5.86	2453.7	138.78	6	12	High	High	High	1		N/A	N/A	N/A	host cell cytosol;integral component of membrane;membrane;symbiont-containing vacuole	phosphatidylcholine transporter activity;phosphatidylinositol transfer activity	negative regulation of phospholipid transport;phospholipid transport
High	PF3D7_1027300	peroxiredoxin	0	55.846	25	9	71	9	393	43.9	9.7	3003.23	110.71	7	8	High	High	High	1	Acetyl [N-Term]; Met-loss+Acetyl [N-Term]	N/A	antioxidant activity;oxidoreductase activity	oxidation-reduction process	cytoplasm;nucleus	thioredoxin peroxidase activity	cell redox homeostasis;cellular response to oxidative stress;entry into host
High	PF3D7_1323600	conserved protein, unknown function	0	55.559	22	9	75	9	418	48.6	8.47	3542.88	105.22	9	8	High	High	High	1		integral component of membrane	N/A	N/A	apicoplast;membrane	N/A	N/A
High	PF3D7_1416100	protein SEY1, putative	0	55.007	25	17	54	17	937	110.5	7.55	1588.23	64.71	11	16	High	High	High	1		endoplasmic reticulum membrane;integral component of membrane	GTP binding	N/A	cytoplasm;endoplasmic reticulum	GTP binding;GTPase activity	endoplasmic reticulum membrane fusion;endoplasmic reticulum organization
High	PF3D7_1037300	ADP,ATP carrier protein 1	0	54.43	26	8	50	8	301	33.7	9.66	1844.33	98.94	6	8	High	High	High	1	Met-loss+Acetyl [N-Term]	integral component of membrane;mitochondrial inner membrane	ATP transmembrane transporter activity;ATP:ADP antiporter activity	mitochondrial ADP transmembrane transport;mitochondrial ATP transmembrane transport;transmembrane transport	cell surface;food vacuole;mitochondrial inner membrane;mitochondrion	ATP:ADP antiporter activity;RNA binding	N/A
High	PF3D7_0818900	heat shock protein 70	0	54.055	28	15	65	12	677	73.9	5.67	1357	95.5	11	15	High	High	High	1		N/A	N/A	N/A	cell surface;cytoplasm;cytosol;extracellular vesicle;food vacuole;nucleus	ATP binding;ATP hydrolysis activity;RNA binding;heat shock protein binding;misfolded protein binding;phosphatidylinositol-3-phosphate binding;protein binding;protein folding chaperone;unfolded protein binding	cellular response to unfolded protein;chaperone cofactor-dependent protein refolding;protein refolding;response to heat;response to unfolded protein
High	PF3D7_0919100	DnaJ protein, putative	0	52.769	24	10	74	10	370	43.2	8.7	2380.33	101.63	8	9	High	High	High	1		integral component of membrane	N/A	N/A	N/A	N/A	N/A
High	PF3D7_0616800	malate:quinone oxidoreductase	0	52.736	31	14	58	14	521	59.5	8.97	1801.91	70.51	8	14	High	High	High	1		N/A	malate dehydrogenase (menaquinone) activity;malate dehydrogenase (quinone) activity	tricarboxylic acid cycle	cytoplasm;membrane;mitochondrion	L-malate dehydrogenase activity;malate dehydrogenase (quinone) activity;oxidoreductase activity	pyruvate metabolic process;response to xenobiotic stimulus;tricarboxylic acid cycle
High	PF3D7_0711000	AAA family ATPase, CDC48 subfamily	0	52.527	17	15	47	13	1229	142	9	1069.62	82.38	8	15	High	High	High	1		N/A	ATP binding;ATP hydrolysis activity	N/A	VCP-NPL4-UFD1 AAA ATPase complex;apicoplast;cytoplasm;cytosol;nucleus	ATP hydrolysis activity;polyubiquitin modification-dependent protein binding;ubiquitin binding	ER-associated misfolded protein catabolic process;autophagosome maturation;macroautophagy;mitotic spindle disassembly;regulation of cell cycle process;retrograde protein transport, ER to cytosol;ubiquitin-dependent ERAD pathway
High	PF3D7_0811600	conserved protein, unknown function	0	52.428	20	15	48	15	1210	143.9	7.02	1193	59.62	9	14	High	High	High	1		N/A	N/A	N/A	cell surface;nucleus;plasma membrane	RNA binding	N/A
High	PF3D7_0619400	cell division cycle protein 48 homologue, putative	0	52.16	29	14	62	12	828	92.3	5.08	2015.49	103.01	11	12	High	High	High	1		N/A	ATP binding;ATP hydrolysis activity;hydrolase activity	cell division	VCP-NPL4-UFD1 AAA ATPase complex;cytoplasm;cytosol;endoplasmic reticulum;extracellular vesicle;nucleus	ATP hydrolysis activity;RNA binding;polyubiquitin modification-dependent protein binding	ER-associated misfolded protein catabolic process;autophagosome maturation;macroautophagy;mitotic spindle disassembly;regulation of cell cycle process;retrograde protein transport, ER to cytosol;ubiquitin-dependent ERAD pathway
High	PF3D7_1419800	glutathione reductase	0	52.08	40	14	49	14	546	62.2	8.79	1117.87	84.97	9	13	High	High	High	1		N/A	flavin adenine dinucleotide binding;glutathione-disulfide reductase (NADPH) activity;oxidoreductase activity;oxidoreductase activity, acting on a sulfur group of donors, NAD(P) as acceptor	cell redox homeostasis;oxidation-reduction process	apicoplast;cytoplasm	thioredoxin-disulfide reductase activity	cell redox homeostasis;response to oxidative stress
High	PF3D7_1228600	merozoite surface protein 9	0	51.541	23	12	53	12	743	86.6	4.86	1362.75	81.85	9	12	High	High	High	1		cell surface	N/A	N/A	extracellular vesicle;host cell cytoplasm;membrane;nucleus;symbiont-containing vacuole	RNA binding	N/A
High	PF3D7_0207600	serine repeat antigen 5	0	51.239	18	14	61	14	997	111.7	5.41	1654.69	62.17	9	14	High	High	High	1		plasma membrane	cysteine-type peptidase activity;serine-type peptidase activity	proteolysis	extracellular space;extracellular vesicle;lysosome;nucleus;symbiont-containing vacuolar space;symbiont-containing vacuole	cysteine-type endopeptidase activity;cysteine-type peptidase activity;kinase binding;peptidase activity;protein binding	exit from host cell;immunoglobulin production;proteolysis;proteolysis involved in cellular protein catabolic process;regulation of immune response
High	PF3D7_0523100	mitochondrial-processing peptidase subunit alpha, putative	0	50.977	35	13	61	13	534	61.7	8.6	1653.68	92.41	10	13	High	High	High	1		N/A	metal ion binding	N/A	mitochondrial processing peptidase complex;mitochondrion	metalloendopeptidase activity;ubiquinol-cytochrome-c reductase activity	protein processing involved in protein targeting to mitochondrion
High	PF3D7_0823800	DnaJ protein, putative	0	50.412	30	15	53	15	655	76.6	9.23	1097.7	67.51	12	14	High	High	High	1		integral component of membrane	nucleic acid binding;nucleotide binding	N/A	cytoplasm;food vacuole;nucleus	RNA binding;unfolded protein binding	chaperone cofactor-dependent protein refolding;protein refolding
High	PF3D7_0406100	V-type proton ATPase subunit B	0	50.072	35	12	63	12	494	55.8	5.68	1276.81	83.48	8	12	High	High	High	1		proton-transporting V-type ATPase, V1 domain	ATP binding;hydrolase activity	ATP metabolic process;proton transmembrane transport	cell periphery;food vacuole;nucleus	protein binding;proton-transporting ATPase activity, rotational mechanism	proton-transporting V-type ATPase complex assembly;vacuolar acidification
High	PF3D7_1311900	V-type proton ATPase catalytic subunit A	0	50.055	37	12	55	12	611	68.5	5.69	1201.35	78.89	6	12	High	High	High	1		proton-transporting V-type ATPase, V1 domain	ATP binding;proton-transporting ATP synthase activity, rotational mechanism;proton-transporting ATPase activity, rotational mechanism	ATP metabolic process;proton transmembrane transport	food vacuole;plasma membrane;vacuolar membrane;vacuolar proton-transporting V-type ATPase, V1 domain	proton-transporting ATPase activity, rotational mechanism	proton transmembrane transport;vacuolar acidification
High	PF3D7_1037100	pyruvate kinase 2	0	49.953	35	19	64	19	745	86.6	7.96	1607.75	66.29	15	19	High	High	High	1		N/A	ATP binding;catalytic activity;kinase activity;magnesium ion binding;potassium ion binding;pyruvate kinase activity	glycolytic process	apicoplast;cytoplasm;cytosol	pyruvate kinase activity	glycolytic process
High	PF3D7_0106300	calcium-transporting ATPase	0	49.754	14	11	34	11	1228	139.3	7.24	447.57	84.52	4	11	High	High	High	1		integral component of membrane	ATP binding;nucleotide binding	N/A	N/A	ATP hydrolysis activity;P-type calcium transporter activity;P-type proton-exporting transporter activity;RNA binding	calcium ion transmembrane transport;calcium ion transport;cellular calcium ion homeostasis;response to drug;response to xenobiotic stimulus
High	PF3D7_0501500	rhoptry-associated protein 3	0	48.364	34	14	57	14	400	47	8.51	2577.36	72.19	10	14	High	High	High	1		N/A	N/A	N/A	extracellular vesicle;food vacuole;nucleus;rhoptry	RNA binding	N/A
High	PF3D7_0422400	40S ribosomal protein S19	0	47.951	52	10	64	10	170	19.7	10.17	2915.84	92.73	8	9	High	High	High	1	Acetyl [N-Term]; Met-loss+Acetyl [N-Term]	ribosome	structural constituent of ribosome	translation	cytosolic small ribosomal subunit;extracellular vesicle;nucleus	RNA binding;structural constituent of ribosome	ribosomal small subunit assembly;translation
High	PF3D7_1447900	multidrug resistance protein 2	0	47.204	12	10	58	10	1024	118.9	9.14	2525.27	77.39	9	10	High	High	High	1	Acetyl [N-Term]	integral component of membrane	ATP binding;ATP hydrolysis activity;ATPase-coupled transmembrane transporter activity	transmembrane transport	vacuole	ATPase-coupled transmembrane transporter activity;metal ion binding;metal ion transmembrane transporter activity	response to xenobiotic stimulus;transmembrane transport;xenobiotic transmembrane transport
High	PF3D7_1116700	dipeptidyl aminopeptidase 1	0	47.172	28	11	51	11	700	80.4	6.19	1314.76	82.7	7	11	High	High	High	1		N/A	aminopeptidase activity;cysteine-type peptidase activity	proteolysis	extracellular space;food vacuole;lysosome;symbiont-containing vacuole	cysteine-type endopeptidase activity	proteolysis involved in cellular protein catabolic process;response to xenobiotic stimulus
High	PF3D7_1246800	signal recognition particle receptor subunit beta, putative	0	46.659	42	9	52	9	261	30.6	8.85	2026.57	83.03	8	9	High	High	High	1		integral component of membrane	GTP binding	N/A	signal recognition particle receptor complex	RNA binding	protein targeting to ER
High	PF3D7_1444300	1-acyl-sn-glycerol-3-phosphate acyltransferase, putative	0	46.219	29	8	38	8	292	33.7	9.23	1168.94	66.22	5	8	High	High	High	1		N/A	acyltransferase activity	N/A	Maurer's cleft;endoplasmic reticulum	1-acylglycerol-3-phosphate O-acyltransferase activity	phosphatidic acid biosynthetic process
High	PF3D7_1438100	translocation protein SEC62, putative	0	45.895	37	12	65	12	377	43.9	7.68	2273.62	84.86	9	12	High	High	High	1		integral component of endoplasmic reticulum membrane	N/A	intracellular signal transduction;protein transport	Sec61 translocon complex;endoplasmic reticulum;endoplasmic reticulum membrane;membrane;nucleus	protein binding	posttranslational protein targeting to membrane, translocation;protein targeting to ER;protein transport by the Sec complex
High	PF3D7_1430700	NADP-specific glutamate dehydrogenase	0	45.768	33	11	43	11	510	57.3	8.88	1106.49	79.96	6	11	High	High	High	1		N/A	nucleotide binding;oxidoreductase activity;oxidoreductase activity, acting on the CH-NH2 group of donors, NAD or NADP as acceptor	cellular amino acid metabolic process;oxidation-reduction process	apicoplast;cell surface;cytosol	glutamate dehydrogenase (NADP+) activity	cellular amino acid metabolic process;glutamate biosynthetic process
High	PF3D7_1343700	kelch protein K13	0	44.834	21	10	41	10	726	83.6	5.91	1057.47	65.02	7	10	High	High	High	1		N/A	protein binding	protein homooligomerization	cytoplasm;cytosol;endoplasmic reticulum;vesicle	protein binding	endocytosis;response to drug;response to xenobiotic stimulus
High	PF3D7_0104100	protein E140, putative	0	43.821	20	12	35	12	791	92.7	8.35	843.49	56.73	7	9	High	High	High	1	Met-loss [N-Term]; Met-loss+Acetyl [N-Term]	integral component of membrane	N/A	N/A	apical part of cell;basal part of cell;cell surface;membrane;symbiont-containing vacuole membrane	N/A	modulation by symbiont of host immune response
High	PF3D7_0424600	Plasmodium exported protein (PHISTb)	0	43.734	39	11	49	11	309	35.9	8.57	1006.53	87.07	7	10	High	High	High	1		N/A	N/A	N/A	extracellular vesicle;host cell periphery;host cell surface;nucleus	N/A	cytoadherence to microvasculature, mediated by symbiont protein
High	PF3D7_1115400	cysteine proteinase falcipain 3	0	42.583	39	10	51	10	492	56.6	6.98	1738.65	68.36	7	10	High	High	High	1		N/A	cysteine-type peptidase activity	proteolysis	extracellular space;food vacuole;lysosome	cysteine-type endopeptidase activity	hemoglobin catabolic process;proteolysis;proteolysis involved in cellular protein catabolic process
High	PF3D7_0927900	phosphatidylserine decarboxylase	0	41.971	37	9	38	9	353	41.5	9.38	1157.7	79.19	7	8	High	High	High	1		integral component of endoplasmic reticulum membrane;mitochondrion	phosphatidylserine decarboxylase activity	phospholipid biosynthetic process;protein autoprocessing	endoplasmic reticulum;membrane;mitochondrion	phosphatidylserine decarboxylase activity	phosphatidylethanolamine biosynthetic process
High	PF3D7_0818200	14-3-3 protein	0	41.113	55	11	53	11	262	30.2	4.92	1496.01	53.24	7	10	High	High	High	1	Acetyl [N-Term]; Met-loss+Acetyl [N-Term]	N/A	N/A	N/A	cytoplasm;extracellular vesicle;food vacuole;nucleus	RNA binding;histone binding;protein binding	entry into host
High	PF3D7_1318800	translocation protein SEC63, putative	0	41.057	26	11	57	11	651	75.8	6.7	1700.58	73.14	8	11	High	High	High	1		integral component of membrane	N/A	posttranslational protein targeting to membrane, translocation	Sec62/Sec63 complex;endoplasmic reticulum;nucleus	RNA binding;protein binding;protein transmembrane transporter activity;unfolded protein binding	SRP-dependent cotranslational protein targeting to membrane;posttranslational protein targeting to endoplasmic reticulum membrane;posttranslational protein targeting to membrane, translocation;protein folding;protein targeting to ER
High	PF3D7_1229300	PhIL1-interacting candidate PIC1	0	40.315	21	14	56	14	990	117.4	5.95	1566.82	52.57	10	14	High	High	High	1		N/A	N/A	N/A	inner membrane pellicle complex	N/A	N/A
High	PF3D7_0422100	transmembrane emp24 domain-containing protein, putative	0	39.723	35	8	45	8	385	44.9	6.23	1223.15	78.37	4	8	High	High	High	1		integral component of membrane	N/A	N/A	COPII-coated ER to Golgi transport vesicle;Golgi apparatus;apicoplast;endoplasmic reticulum;endoplasmic reticulum-Golgi intermediate compartment;nucleus	RNA binding;protein binding	Golgi organization;endoplasmic reticulum to Golgi vesicle-mediated transport;intracellular protein transport
High	PF3D7_1437900	HSP40, subfamily A	0	39.641	40	10	27	10	424	48.4	7.18	906.11	58.6	4	10	High	High	High	1		N/A	heat shock protein binding;metal ion binding;unfolded protein binding	protein folding	cytosol;host cell plasma membrane;membrane;nucleus	ATP hydrolysis activity;Hsp70 protein binding;RNA binding	response to heat;response to xenobiotic stimulus
High	PF3D7_1459400	conserved protein, unknown function	0	39.111	32	8	84	8	340	40	9.57	2987.88	87.18	8	8	High	High	High	1		N/A	N/A	N/A	nucleus	RNA binding	entry into host
High	PF3D7_0102200	ring-infected erythrocyte surface antigen	0	38.96	15	11	39	9	1085	126.4	4.48	940.65	63.07	6	11	High	High	High	1		N/A	N/A	N/A	extracellular vesicle;food vacuole;host cell plasma membrane;host cell surface;merozoite dense granule;symbiont-containing vacuole	protein binding	regulation of immune response
High	PF3D7_1144900	ras-related protein Rab-6	0	38.412	54	11	68	10	207	23.6	6.58	2068.18	89.98	7	10	High	High	High	1		cytosol	GTP binding;GTPase activity	N/A	Golgi apparatus;cytosol;endomembrane system;trans-Golgi network	GTPase activity	intra-Golgi vesicle-mediated transport;intracellular protein transport;retrograde transport, endosome to Golgi;retrograde vesicle-mediated transport, Golgi to endoplasmic reticulum
High	PF3D7_0204700	hexose transporter	0	37.974	5	5	28	5	504	56.4	8.59	461.46	72.39	2	5	High	High	High	1		integral component of membrane;membrane	transmembrane transporter activity	transmembrane transport	cell surface;food vacuole;integral component of plasma membrane;nucleus;plasma membrane	D-glucose transmembrane transporter activity;fructose transmembrane transporter activity;glucose transmembrane transporter activity;hexose transmembrane transporter activity	fructose transmembrane transport;glucose transmembrane transport;hexose transmembrane transport;response to xenobiotic stimulus
High	PF3D7_1127000	protein phosphatase, putative	0	37.452	32	6	49	6	287	34.4	7.91	1754.71	83.32	5	6	High	High	High	1		N/A	phosphatase activity;protein tyrosine phosphatase activity	dephosphorylation	food vacuole;nucleus	N/A	N/A
High	PF3D7_0416800	small GTP-binding protein sar1	0	37.423	53	8	45	8	192	22	7.3	1521.4	63.62	7	7	High	High	High	1	Acetyl [N-Term]	Golgi apparatus	GTP binding	intracellular protein transport	COPII vesicle coat;Maurer's cleft;endoplasmic reticulum;endoplasmic reticulum exit site;food vacuole	GTPase activity	endoplasmic reticulum to Golgi vesicle-mediated transport;intracellular protein transport;membrane organization;positive regulation of protein exit from endoplasmic reticulum;regulation of COPII vesicle coating;vesicle organization
High	PF3D7_0721100	conserved protein, unknown function	0	37.364	15	5	54	5	244	29.2	8.54	2575.52	80.71	5	5	High	High	High	1		N/A	N/A	N/A	apicoplast;cell periphery;nucleus	protein binding	N/A
High	PF3D7_0207500	serine repeat antigen 6	0	37.227	15	10	47	10	1031	118.8	6.28	1373.96	63.21	6	10	High	High	High	1		membrane;symbiont-containing vacuole membrane	cysteine-type peptidase activity	proteolysis	extracellular space;lysosome;nucleus;symbiont-containing vacuole	cysteine-type endopeptidase activity;cysteine-type peptidase activity;protein binding	exit from host cell;immunoglobulin production;proteolysis;proteolysis involved in cellular protein catabolic process;regulation of immune response
High	PF3D7_0504600	2-oxoisovalerate dehydrogenase subunit beta, mitochondrial, putative	0	36.996	30	8	37	8	381	43	8.34	1053.38	58.72	5	8	High	High	High	1		N/A	catalytic activity	N/A	mitochondrial alpha-ketoglutarate dehydrogenase complex;mitochondrial tricarboxylic acid cycle enzyme complex;mitochondrion	3-methyl-2-oxobutanoate dehydrogenase (2-methylpropanoyl-transferring) activity;alpha-ketoacid dehydrogenase activity	branched-chain amino acid catabolic process;response to nutrient;tricarboxylic acid cycle
High	PF3D7_1328300	conserved protein, unknown function	0	36.63	20	7	40	7	332	38.8	6.57	1226.98	63.29	5	7	High	High	High	1		integral component of membrane	N/A	N/A	membrane	N/A	N/A
High	PF3D7_0831700	heat shock protein 70	0	36.37	13	7	51	2	679	75	5.77	2528.85	53.59	6	7	High	High	High	1		N/A	N/A	N/A	Maurer's cleft;cytoplasm;extracellular vesicle;host cell cytoplasm;host cell cytosol;nucleus;protein-containing complex;symbiont-containing vacuole	ATP binding;ATP hydrolysis activity;RNA binding;heat shock protein binding;misfolded protein binding;protein binding;protein folding chaperone;unfolded protein binding	cellular response to unfolded protein;chaperone cofactor-dependent protein refolding;cytoadherence to microvasculature, mediated by symbiont protein;protein refolding;response to unfolded protein
High	PF3D7_1025300	conserved protein, unknown function	0	36.369	18	13	49	13	922	109	8.27	1230.84	41.39	10	13	High	High	High	1		N/A	N/A	N/A	apicoplast	N/A	N/A
High	PF3D7_0617900	histone H3 variant	0	36.038	35	4	24	4	136	15.4	11.15	515.54	67.3	2	4	High	High	High	1		nucleosome	DNA binding;protein heterodimerization activity	N/A	euchromatin;nucleosome;nucleus	DNA binding;RNA binding;protein binding	chromosome organization
High	PF3D7_1011800	PRE-binding protein	0	35.826	12	11	30	11	1139	131.5	9.16	578.39	50.96	10	9	High	High	High	1		N/A	RNA binding;nucleic acid binding	N/A	cytoplasm;nucleus	DNA-binding transcription factor activity;RNA binding;double-stranded DNA binding;mRNA binding;sequence-specific DNA binding	regulation of gene expression;regulation of transcription, DNA-templated
High	PF3D7_1464600	serine/threonine protein phosphatase UIS2, putative	0	35.741	11	13	58	13	1442	170.4	5.69	1442.97	48.39	11	13	High	High	High	1		N/A	hydrolase activity;phosphoprotein phosphatase activity	N/A	nucleus;symbiont-containing vacuole;symbiont-containing vacuole membrane	acid phosphatase activity;ferric iron binding;ferrous iron binding	protein dephosphorylation
High	PF3D7_1452000	rhoptry neck protein 2	0	35.382	8	10	43	10	2189	249.3	8.73	1006.11	53.65	6	10	High	High	High	1		integral component of membrane	N/A	N/A	cell surface;protein-containing complex;rhoptry neck	protein binding	N/A
High	PF3D7_1342600	myosin A	0	35.156	27	11	32	11	818	92.2	8.16	703.83	41.66	7	11	High	High	High	1		myosin complex	ATP binding;cytoskeletal motor activity	N/A	actin cytoskeleton;cell periphery;cell surface;cytoplasm;cytosol;inner membrane pellicle complex;myosin complex;nucleus;pellicle;perinuclear region of cytoplasm;plasma membrane;vesicle	ATP binding;ATP hydrolysis activity;actin binding;actin filament binding;actin-dependent ATPase activity;cytoskeletal motor activity;microfilament motor activity;protein binding	actin filament organization;cell motility;entry into host;response to xenobiotic stimulus;vesicle transport along actin filament
High	PF3D7_0817700	rhoptry neck protein 5	0	34.63	15	12	46	12	1156	133.6	9.63	1408.09	42.25	11	9	High	High	High	1		N/A	N/A	N/A	protein-containing complex;rhoptry neck	RNA binding;host cell surface binding	N/A
High	PF3D7_1104200	chromatin remodeling protein	0	34.407	9	9	27	9	1426	167.3	6.55	849.42	38.95	7	9	High	High	High	1		N/A	ATP binding	N/A	nucleus	ATP binding;ATP-dependent activity, acting on DNA;DNA binding;helicase activity	chromatin remodeling;nucleosome positioning;regulation of transcription, DNA-templated
High	PF3D7_1222100	conserved Plasmodium protein, unknown function	0	34.32	27	9	54	9	518	60.1	8.59	1923.81	67.64	9	8	High	High	High	1		N/A	N/A	N/A	osmiophilic body	N/A	N/A
High	PF3D7_1149000	antigen 332, DBL-like protein	0	34.229	4	11	28	11	6093	688.9	3.89	421.34	53.32	3	11	High	High	High	1		integral component of membrane	host cell surface receptor binding	obsolete pathogenesis	Maurer's cleft;endoplasmic reticulum;host cell membrane;nucleus	host cell surface receptor binding;protein binding	cell-cell adhesion
High	PF3D7_0302200	cytoadherence linked asexual protein 3.2	0	34.131	9	11	56	1	1416	167.4	7.15	1644.94	54.14	10	11	High	High	Not Found	1		N/A	N/A	cytoadherence to microvasculature, mediated by symbiont protein	host cell plasma membrane;nucleus;rhoptry	anion channel activity;cell adhesion molecule binding;protein binding	cytoadherence to microvasculature, mediated by symbiont protein
High	PF3D7_1323100	60S ribosomal protein L6, putative	0	33.709	41	6	26	6	190	21.6	9.86	698.72	66.8	4	6	High	High	High	1		ribosome	rRNA binding;structural constituent of ribosome	translation	cytosolic large ribosomal subunit;large ribosomal subunit;nucleus	RNA binding;structural constituent of ribosome	cytoplasmic translation;translation
High	PF3D7_1439800	vesicle-associated membrane protein, putative	0	33.675	30	7	43	7	241	27.7	7.94	2226.26	57.38	6	7	High	High	High	1		endoplasmic reticulum membrane	N/A	N/A	endoplasmic reticulum membrane;nucleus;plasma membrane	N/A	endoplasmic reticulum membrane organization;endoplasmic reticulum-plasma membrane tethering;membrane fusion;vesicle-mediated transport
High	PF3D7_0518200	SWIB/MDM2 domain-containing protein	0	33.63	27	4	50	4	131	15.5	9.8	2156.72	73.97	4	4	High	High	High	1		N/A	protein binding	positive regulation of transcription by RNA polymerase II	mitochondrion;nucleus	protein binding	regulation of transcription by RNA polymerase II
High	PF3D7_1105100	histone H2B	0	33.365	47	8	47	8	117	13.1	10.26	1817.86	62.3	7	7	High	High	High	1		nucleosome;nucleus	DNA binding;protein heterodimerization activity	N/A	nucleosome;nucleus	DNA binding;RNA binding	chromosome organization;nucleosome assembly
High	PF3D7_0720400	apoptosis-inducing factor, putative	0	33.326	12	6	31	6	642	72.7	8.7	1004.27	50.32	4	6	High	High	High	1		N/A	2 iron, 2 sulfur cluster binding;flavin adenine dinucleotide binding;metal ion binding;oxidoreductase activity	oxidation-reduction process	mitochondrion	disulfide oxidoreductase activity;electron transfer activity	oxidation-reduction process
High	PF3D7_0925900	lipocalin	0	33.169	40	6	35	6	217	24.7	5.63	963.06	71.17	3	6	High	High	High	1		N/A	N/A	N/A	cytosol;food vacuole;membrane;symbiont-containing vacuole	N/A	biomineralization;response to oxidative stress
High	PF3D7_1116400	guanine nucleotide-exchange factor SEC12	0	32.636	28	9	33	9	485	56.5	7.97	902.42	40.36	7	9	High	High	High	1		N/A	protein binding	N/A	endoplasmic reticulum membrane;integral component of endoplasmic reticulum membrane	GTP binding;GTPase activator activity;GTPase binding	protein secretion;regulation of COPII vesicle coating
High	PF3D7_0714000	histone H2B variant	0	31.908	42	6	47	6	123	13.8	10.8	1906.02	75.52	5	6	High	High	High	1		nucleosome;nucleus	DNA binding;protein heterodimerization activity	N/A	euchromatin;extracellular vesicle;nucleosome;nucleus	DNA binding	chromatin assembly or disassembly;nucleosome assembly
High	PF3D7_0103900	parasite-infected erythrocyte surface protein	0	31.895	18	10	32	10	575	67.8	9.06	889.71	34.42	8	10	High	High	High	1		integral component of membrane;membrane	N/A	N/A	COPII-coated ER to Golgi transport vesicle;Golgi membrane;endoplasmic reticulum membrane;endoplasmic reticulum-Golgi intermediate compartment	mannose binding;protein binding	Golgi organization;endoplasmic reticulum organization;endoplasmic reticulum to Golgi vesicle-mediated transport
High	PF3D7_1126200	40S ribosomal protein S18, putative	0	31.727	43	5	31	5	156	17.9	10.46	1206.41	44.57	3	4	High	High	High	1	Met-loss+Acetyl [N-Term]; Acetyl [N-Term]	ribosome	RNA binding;nucleic acid binding;structural constituent of ribosome	translation	cytosol;nucleus;small ribosomal subunit	RNA binding;structural constituent of ribosome	translation
High	PF3D7_1446900	glutaminyl-peptide cyclotransferase, putative	0	31.527	42	10	39	10	383	44.7	8.65	1072.06	51.71	8	10	High	High	High	1		integral component of membrane	glutaminyl-peptide cyclotransferase activity	peptidyl-pyroglutamic acid biosynthetic process, using glutaminyl-peptide cyclotransferase	cell surface	N/A	N/A
High	PF3D7_1103100	60S acidic ribosomal protein P1, putative	0	31.482	78	6	15	6	118	13	4.6	53.88	46.99	1	6	High	High	High	1	Met-loss+Acetyl [N-Term]	ribosome	structural constituent of ribosome	translational elongation	cytosolic large ribosomal subunit;large ribosomal subunit;nucleus	protein kinase activator activity;ribonucleoprotein complex binding;structural constituent of ribosome	cytoplasmic translation;translation
High	PF3D7_1419200	thioredoxin-like protein, putative	0	31.146	15	7	46	7	671	80.2	9.52	1950.38	57.25	7	7	High	High	High	1		N/A	N/A	N/A	apicoplast;nucleus	N/A	N/A
High	PF3D7_0829200	prohibitin 1, putative	0	30.545	54	9	35	9	272	30.5	8.69	960.4	52.86	5	8	High	High	High	1		membrane;mitochondrial inner membrane	N/A	N/A	mitochondrion	protein binding	mitochondrion organization;regulation of cell population proliferation;response to xenobiotic stimulus
High	PF3D7_1312600	2-oxoisovalerate dehydrogenase subunit alpha, mitochondrial, putative	0	30.337	24	8	31	8	429	49.8	7.49	784.56	46.05	5	8	High	High	High	1		N/A	3-methyl-2-oxobutanoate dehydrogenase (2-methylpropanoyl-transferring) activity;alpha-ketoacid dehydrogenase activity;oxidoreductase activity, acting on the aldehyde or oxo group of donors, disulfide as acceptor	branched-chain amino acid catabolic process	mitochondrial alpha-ketoglutarate dehydrogenase complex;mitochondrion	alpha-ketoacid dehydrogenase activity;mRNA binding	branched-chain amino acid catabolic process
High	PF3D7_0618000	conserved Plasmodium membrane protein, unknown function	0	30.335	15	10	28	10	795	92.7	6.84	621.97	34.44	6	9	High	High	High	1		integral component of membrane	N/A	N/A	food vacuole	N/A	N/A
High	PF3D7_1231100	ras-related protein Rab-2	0	30.297	40	7	33	7	213	24.4	6.79	901.37	51.22	6	7	High	High	High	1		N/A	GTP binding;GTPase activity	N/A	Golgi apparatus;food vacuole;vacuole	N/A	endoplasmic reticulum to Golgi vesicle-mediated transport
High	PF3D7_1306200	conserved protein, unknown function	0	30.209	14	8	29	8	478	56.8	9.51	560.62	54.9	6	8	High	High	High	1		N/A	N/A	N/A	apicoplast	N/A	N/A
High	PF3D7_1149200	ring-infected erythrocyte surface antigen	0	30.195	9	10	30	8	1090	126.8	4.51	608.77	41.91	6	10	High	High	High	1		N/A	N/A	N/A	Maurer's cleft	N/A	N/A
High	PF3D7_1108700	heat shock protein J2	0	29.667	19	8	30	8	540	62.3	9.04	752.42	37.07	5	8	High	High	High	1		membrane	N/A	N/A	endoplasmic reticulum;host cell cytosol;nucleus	RNA binding;protein binding;unfolded protein binding	protein folding;response to heat
High	PF3D7_1015900	enolase	0	29.066	28	8	34	8	446	48.6	6.6	920.81	45.5	6	8	High	High	High	1		phosphopyruvate hydratase complex	magnesium ion binding;phosphopyruvate hydratase activity	glycolytic process	cell surface;cytoplasm;cytoskeleton;food vacuole;nucleus;phosphopyruvate hydratase complex;plasma membrane	RNA binding;mRNA cap binding;phosphopyruvate hydratase activity;protein binding	activation of immune response;autophagosome assembly;glycolytic process;regulation of vacuole fusion, non-autophagic;transcription, DNA-templated
High	PF3D7_0603300	dihydroorotate dehydrogenase	0	28.684	21	10	37	10	569	65.5	9.04	1139.71	36.72	8	10	High	High	High	1		cytoplasm;integral component of membrane;membrane	catalytic activity;dihydroorotate dehydrogenase activity;oxidoreductase activity, acting on the CH-CH group of donors	'de novo' UMP biosynthetic process;'de novo' pyrimidine nucleobase biosynthetic process;oxidation-reduction process	mitochondrial inner membrane;mitochondrion	dihydroorotate dehydrogenase activity	'de novo' pyrimidine nucleobase biosynthetic process;pyrimidine ribonucleotide biosynthetic process;response to drug;response to xenobiotic stimulus
High	PF3D7_1013300	conserved Plasmodium protein, unknown function	0	28.601	11	8	46	8	628	75.4	9.29	1407.16	54.17	7	8	High	High	High	1		integral component of membrane;membrane	N/A	regulation of signal transduction	endoplasmic reticulum membrane	N/A	regulation of signal transduction
High	PF3D7_0501100	co-chaperone J domain protein JDP	0	28.504	31	6	17	6	402	46.3	7.83	471.54	41.78	2	5	High	High	High	1		integral component of membrane	unfolded protein binding	protein folding	cytosol;host cell cytosol	ATPase activator activity;chaperone binding;protein binding;unfolded protein binding	chaperone cofactor-dependent protein refolding;positive regulation of ATP-dependent activity
High	PF3D7_0935800	cytoadherence linked asexual protein 9	0	28.334	9	9	29	9	1340	160.3	8.78	994.83	30.18	6	8	High	High	High	1		N/A	N/A	cytoadherence to microvasculature, mediated by symbiont protein	apical part of cell;nucleus;rhoptry	RNA binding;host cell surface receptor binding;protein binding	cell-cell adhesion
High	PF3D7_1303200	SNARE protein, putative	0	27.406	30	5	28	5	208	24.9	6.21	1063.59	47.79	4	5	High	High	High	1		integral component of membrane	N/A	vesicle-mediated transport	N/A	N/A	vesicle-mediated transport
High	PF3D7_0108700	secreted ookinete protein, putative	0	27.311	8	6	16	6	1152	135.5	5.34	238.24	45.97	3	6	High	High	High	1		integral component of membrane	N/A	N/A	apicoplast	N/A	N/A
High	PF3D7_1462800	glyceraldehyde-3-phosphate dehydrogenase	0	27.288	33	8	33	8	337	36.6	7.69	1019.64	31.59	7	7	High	High	High	1		N/A	NAD binding;NADP binding;oxidoreductase activity, acting on the aldehyde or oxo group of donors, NAD or NADP as acceptor	glucose metabolic process;oxidation-reduction process	cell surface;cytosol;extracellular vesicle;food vacuole;membrane;nucleus	RNA binding;glyceraldehyde-3-phosphate dehydrogenase (NAD+) (phosphorylating) activity;protein binding	cellular response to xenobiotic stimulus;entry into host;gluconeogenesis;glycolytic process;response to xenobiotic stimulus
High	PF3D7_0819600	ubiquitin-like protein, putative	0	27.011	19	6	22	6	277	32.1	5.29	514.49	47.12	3	6	High	High	High	1		N/A	protein binding	N/A	nucleus	N/A	N/A
High	PF3D7_0628300	choline/ethanolaminephosphotransferase, putative	0	26.796	16	5	38	5	391	45.1	9.36	2014.06	66.83	4	5	High	High	High	1		integral component of membrane;membrane	diacylglycerol cholinephosphotransferase activity;ethanolaminephosphotransferase activity;phosphotransferase activity, for other substituted phosphate groups	phospholipid biosynthetic process	endoplasmic reticulum	RNA binding;protein binding	N/A
High	PF3D7_0935900	ring-exported protein 1	0	26.546	8	7	29	7	713	83	5.59	1100.66	18.1	5	5	High	High	High	1	Acetyl [N-Term]; Met-loss+Acetyl [N-Term]	integral component of membrane	N/A	N/A	Maurer's cleft;cytoplasm;extracellular vesicle;host cell cytoplasm;host cell membrane	protein binding	N/A
High	PF3D7_1143200	DnaJ protein, putative	0	26.528	17	7	34	7	321	39.3	9.63	1148.81	41.08	6	7	High	High	High	1		N/A	N/A	N/A	endoplasmic reticulum membrane	N/A	protein folding
High	PF3D7_1035300	glutamate-rich protein GLURP	0	26.442	15	8	21	8	1233	141	4.32	161.76	44.93	2	8	High	High	High	1		N/A	N/A	N/A	cell surface;extracellular vesicle;symbiont-containing vacuole	protein binding	N/A
High	PF3D7_1118200	heat shock protein 90, putative	0	26.393	11	6	23	6	930	108.4	6.67	652.53	43.39	3	6	High	High	High	1		N/A	ATP binding;unfolded protein binding	protein folding	mitochondrial inner membrane;mitochondrion;nucleus	ATP binding;ATP hydrolysis activity;mRNA binding;protein kinase binding;unfolded protein binding	protein folding;response to heat;response to unfolded protein
High	PF3D7_0529000	T-cell immunomodulatory protein homolog, putative	0	26.18	12	7	30	7	719	82.9	5.44	1392.01	36.23	6	6	High	High	High	1		integral component of membrane	N/A	N/A	apicoplast;cell surface;host cell surface	N/A	N/A
High	PF3D7_1345700	isocitrate dehydrogenase [NADP], mitochondrial	0	25.863	25	8	33	8	468	53.6	8.54	1080.97	34.16	7	8	High	High	High	1		N/A	NAD binding;isocitrate dehydrogenase (NADP+) activity;magnesium ion binding;oxidoreductase activity, acting on the CH-OH group of donors, NAD or NADP as acceptor	isocitrate metabolic process;oxidation-reduction process;tricarboxylic acid cycle	mitochondrion;nucleus	isocitrate dehydrogenase (NADP+) activity	NADP metabolic process;isocitrate metabolic process;tricarboxylic acid cycle
High	PF3D7_0526900	transmembrane emp24 domain-containing protein, putative	0	25.832	29	5	47	5	214	24.5	9.31	1555.71	69.64	4	5	High	High	High	1		integral component of membrane	N/A	N/A	N/A	protein binding	N/A
High	PF3D7_0507100	60S ribosomal protein L4	0	25.777	27	9	44	9	411	46.2	10.49	1080.1	27.98	7	9	High	High	High	1		ribosome	structural constituent of ribosome	translation	cytosolic large ribosomal subunit;nucleus	RNA binding;structural constituent of ribosome	translation
High	PF3D7_1465900	40S ribosomal protein S3	0	25.774	26	5	37	5	221	24.7	10.18	1520.74	52.09	5	5	High	High	High	1		small ribosomal subunit	RNA binding;structural constituent of ribosome	translation	cytosolic small ribosomal subunit;extracellular vesicle;nucleus	RNA binding;structural constituent of ribosome	translation
High	PF3D7_0413500	phosphoglucomutase-2	0	25.625	34	7	20	7	295	35.2	9.5	357.54	39.9	5	7	High	High	High	1		integral component of membrane	phosphoglucomutase activity	N/A	cytoplasm;mitochondrion	phosphoglycerate mutase activity	glycolytic process
High	PF3D7_1002900	conserved Plasmodium protein, unknown function	0	25.389	52	5	37	5	127	14.5	6.55	1401.28	36.27	4	5	High	High	High	1		N/A	N/A	N/A	N/A	N/A	N/A
High	PF3D7_1432100	voltage-dependent anion-selective channel protein, putative	0	25.304	17	6	23	6	289	33.2	9.17	697.73	28.55	5	5	High	High	High	1		mitochondrial outer membrane	voltage-gated anion channel activity	anion transmembrane transport;transmembrane transport	cell periphery;mitochondrial outer membrane;mitochondrion;nucleus;symbiont-containing vacuole membrane	voltage-gated anion channel activity	N/A
High	PF3D7_0907400	ATP-dependent protease ATPase subunit ClpY	0	24.981	15	7	16	7	922	106.4	8.28	277.07	34.5	4	7	High	High	High	1		HslUV protease complex	ATP binding;ATP hydrolysis activity;peptidase activity	N/A	mitochondrion;nucleus	mRNA binding;protein binding	N/A
High	PF3D7_0303700	lipoamide acyltransferase component of branched-chain alpha-keto acid dehydrogenase complex	0	24.967	25	8	41	8	448	51	5.62	1060.95	45.62	6	8	High	High	High	1		N/A	acyltransferase activity	N/A	cytoplasm;mitochondrion	acetyltransferase activity;lipoic acid binding	N/A
High	PF3D7_0803200	filament assembling protein, putative	0	24.834	12	8	26	8	728	86.7	7.5	999.34	27.06	8	7	High	High	High	1		cytoplasm;microtubule	structural constituent of cytoskeleton	N/A	nucleus	N/A	N/A
High	PF3D7_0914700	major facilitator superfamily-related transporter, putative	0	24.803	15	7	31	7	516	58.4	8.28	765.25	21.94	5	6	High	High	High	1	Acetyl [N-Term]; Met-loss [N-Term]; Met-loss+Acetyl [N-Term]	integral component of membrane	transmembrane transporter activity	transmembrane transport	plasma membrane	N/A	N/A
High	PF3D7_0817900	high mobility group protein B2	0	24.542	43	5	36	5	99	11.5	9.96	1698.64	41.31	5	5	High	High	High	1		N/A	N/A	N/A	chromosome;cytosol;nucleus	DNA binding;DNA binding, bending	positive regulation of cytokine production involved in immune response;regulation of transcription by RNA polymerase II;regulation of transcription by RNA polymerase III;regulation of transcription, DNA-templated
High	PF3D7_0919400	protein disulfide-isomerase PDI-Trans	0	24.353	17	5	18	5	515	61	6.04	471.23	39.25	4	5	High	High	High	1		integral component of membrane	N/A	N/A	cell surface;endoplasmic reticulum	protein disulfide isomerase activity	protein folding;response to endoplasmic reticulum stress
High	PF3D7_0731500	erythrocyte binding antigen-175	0	24.259	9	9	21	9	1502	174.5	5.74	315.44	24.87	5	9	High	High	High	1		integral component of membrane	host cell surface receptor binding	obsolete pathogenesis	extracellular vesicle;microneme	heparin binding;host cell surface receptor binding	entry into host;modulation by symbiont of host receptor-mediated signal transduction
High	PF3D7_1105400	40S ribosomal protein S4, putative	0	24.215	28	5	24	5	261	29.8	10.08	1010.03	31.08	5	4	High	High	High	1		ribosome	RNA binding;rRNA binding;structural constituent of ribosome	translation	cytosolic small ribosomal subunit;extracellular vesicle;nucleus;small ribosomal subunit	RNA binding;structural constituent of ribosome	translation
High	PF3D7_1145400	dynamin-like protein	0	23.946	12	7	29	7	837	96.3	8.16	988.47	28.58	7	7	High	High	High	1		N/A	GTP binding;GTPase activity	N/A	cytoplasm;food vacuole;host cell cytoplasm;membrane;nuclear membrane;nucleus;plasma membrane;symbiont-containing vacuole membrane	GTPase activity;RNA binding;microtubule binding	mitochondrial fission;organelle fission
High	PF3D7_0318100	stomatin-like protein, putative	0	23.941	29	7	20	7	374	43.1	9.38	459.01	40.78	5	7	High	High	High	1		membrane	N/A	N/A	mitochondrion;nucleus	N/A	N/A
High	PF3D7_0106800	ras-related protein Rab-5C	0	23.868	34	6	34	6	214	24.3	7.33	861	43.49	4	6	High	High	High	1		N/A	GTP binding;GTPase activity	N/A	cytosol;endocytic vesicle;endomembrane system;endosome	GTPase activity	intracellular protein transport;small GTPase mediated signal transduction
High	PF3D7_0107500	Niemann-Pick type C1-related protein	0	23.44	6	5	21	5	1470	170.2	5.53	596.46	41.3	3	5	High	High	High	1		integral component of membrane	N/A	N/A	integral component of membrane;membrane;plasma membrane	N/A	lipid homeostasis;response to xenobiotic stimulus
High	PF3D7_0316300	inorganic pyrophosphatase, putative	0	23.151	10	3	17	3	431	51.3	7.3	506.53	48.3	1	3	High	High	High	1		cytoplasm	inorganic diphosphatase activity;magnesium ion binding	phosphate-containing compound metabolic process	apicoplast;cytosol	inorganic diphosphatase activity;magnesium ion binding	diphosphate metabolic process;phosphate-containing compound metabolic process
High	PF3D7_1324900	L-lactate dehydrogenase	0	22.837	24	4	22	4	316	34.1	7.55	369.06	49.91	2	4	High	High	High	1		N/A	catalytic activity;oxidoreductase activity;oxidoreductase activity, acting on the CH-OH group of donors, NAD or NADP as acceptor	carbohydrate metabolic process;carboxylic acid metabolic process;oxidation-reduction process	cell surface;cytoplasm;cytosol;extracellular vesicle;food vacuole;intracellular;mitochondrion;nucleus	L-lactate dehydrogenase activity;L-malate dehydrogenase activity;RNA binding;protein binding	glycolytic process
High	PF3D7_0214900	rhoptry neck protein 6	0	22.546	9	5	31	5	950	112.1	5.43	1116.37	30.17	4	5	High	High	High	1		N/A	N/A	N/A	rhoptry neck;symbiont-containing vacuole	N/A	entry into host
High	PF3D7_1208600	mitochondrial import inner membrane translocase subunit TIM10, putative	0	22.54	23	2	22	2	75	8.5	6.49	1274.58	38.92	2	2	High	High	High	1		mitochondrial intermembrane space protein transporter complex	N/A	protein insertion into mitochondrial inner membrane	TIM23 mitochondrial import inner membrane translocase complex;mitochondrial inner membrane;mitochondrial intermembrane space;mitochondrion	protein-transporting ATPase activity	protein insertion into mitochondrial inner membrane;protein targeting to mitochondrion;protein transport
High	PF3D7_0206800	merozoite surface protein 2	0	22.509	38	5	19	5	272	27.9	5.58		24.78		5	High	High	High	1		anchored component of membrane;plasma membrane	N/A	cell adhesion	anchored component of plasma membrane;integral component of membrane;integral component of plasma membrane;membrane;nucleus;plasma membrane	N/A	N/A
High	PF3D7_0415700	conserved Plasmodium protein, unknown function	0	22.491	26	8	20	8	461	56	9.31	542.55	27.89	6	7	High	High	High	1		N/A	N/A	N/A	apicoplast	N/A	N/A
High	PF3D7_0501300	skeleton-binding protein 1	0	22.402	21	3	13	3	337	36.3	4.45	269.81	36.74	1	3	High	High	High	1		N/A	metal ion binding;phosphoprotein phosphatase activity	N/A	Maurer's cleft;cytoplasm;extracellular vesicle;integral component of membrane;membrane;nucleus;symbiont-containing vacuolar space;symbiont-containing vacuole membrane	protein binding	protein transport
High	PF3D7_1226900	parasitophorous vacuolar protein 2	0	22.187	17	5	26	5	495	57.3	9.13	749.82	48.71	3	5	High	High	High	1		N/A	N/A	N/A	apicoplast;symbiont-containing vacuole	protein binding;protein-containing complex binding	N/A
High	PF3D7_1364100	6-cysteine protein P92	0	22.167	4	3	36	3	796	92.7	6.93	1143.85	42.12	2	3	High	High	High	1		anchored component of membrane;cell surface;integral component of membrane;plasma membrane	N/A	N/A	anchored component of plasma membrane;cell surface	protein binding	N/A
High	PF3D7_0936800	Plasmodium exported protein (PHISTc), unknown function	0	22.106	13	6	41	6	383	45.5	9.7	1438.36	27.66	6	6	High	High	High	1		integral component of membrane	N/A	N/A	Maurer's cleft;host cell cytosol;host cell membrane;host cell plasma membrane;nucleus	protein binding	N/A
High	PF3D7_1460600	inner membrane complex sub-compartment protein 3	0	22.064	41	5	22	5	148	17.1	6.14	520.38	42.84	3	5	High	High	High	1		N/A	N/A	N/A	cell periphery;inner membrane pellicle complex	N/A	N/A
High	PF3D7_0903200	ras-related protein RAB7	0	21.779	36	6	31	6	206	23.8	7.66	1015.66	40.92	5	6	High	High	High	1		N/A	GTP binding;GTPase activity	N/A	endosome;membrane;vacuole	GTPase activity;protein binding;retromer complex binding	N/A
High	PF3D7_1314500	transmembrane emp24 domain-containing protein, putative	0	21.661	36	5	23	5	206	24.4	6.35	838.11	44.4	2	5	High	High	High	1		integral component of membrane	N/A	N/A	COPII-coated ER to Golgi transport vesicle;Golgi apparatus;endoplasmic reticulum;endoplasmic reticulum-Golgi intermediate compartment;membrane	N/A	Golgi organization;endoplasmic reticulum to Golgi vesicle-mediated transport;intracellular protein transport
High	PF3D7_1237900	conserved Plasmodium protein, unknown function	0	21.361	8	6	29	6	1188	140.9	4.4	772.21	40.06	4	6	High	High	High	1		N/A	N/A	N/A	N/A	N/A	N/A
High	PF3D7_1018300	peptidase, putative	0	21.266	14	7	18	7	1015	118.3	5.83	311.3	36.91	3	6	High	High	High	1		cytosol	N/A	retrograde transport, endosome to Golgi	N/A	N/A	N/A
High	PF3D7_0601900	conserved Plasmodium protein, unknown function	0	21.235	55	4	27	4	128	14.7	8.97	1356.36	28.86	3	4	High	High	High	1	Met-loss+Acetyl [N-Term]	integral component of membrane	N/A	N/A	Maurer's cleft;apicoplast;extracellular vesicle;nucleus	protein binding	N/A
High	PF3D7_0934500	V-type proton ATPase subunit E, putative	0	21.092	33	6	12	6	235	27.2	9.06	96.58	21.96	2	6	High	High	High	1	Met-loss+Acetyl [N-Term]	proton-transporting two-sector ATPase complex, catalytic domain	hydrolase activity;proton-transporting ATPase activity, rotational mechanism	proton transmembrane transport	food vacuole;nucleus	P-type proton-exporting transporter activity	N/A
High	PF3D7_0909600	conserved protein, unknown function	0	21.007	11	6	18	6	604	72.2	7.94	632.25	27.89	3	6	High	High	High	1		N/A	N/A	N/A	N/A	N/A	N/A
High	PF3D7_0316800	40S ribosomal protein S15A, putative	0	20.92	25	4	32	4	130	14.9	9.99	1248.73	39.85	4	4	High	High	High	1		ribosome	structural constituent of ribosome	translation	cytosolic small ribosomal subunit;nucleus	RNA binding;structural constituent of ribosome	translation
High	PF3D7_1420700	surface protein P113	0	20.769	9	9	36	9	969	112.5	4.59	1518.37	34.17	9	7	High	High	High	1		anchored component of membrane	N/A	N/A	cell surface;plasma membrane;symbiont-containing vacuole;symbiont-containing vacuole membrane	protein binding	vacuole organization
High	PF3D7_1133400	apical membrane antigen 1	0	20.719	13	6	28	6	622	72	5.54	743.41	34.47	3	6	High	High	High	1		integral component of membrane;membrane	N/A	obsolete pathogenesis	apical complex;microneme;plasma membrane	host cell surface binding;protein binding	entry into host
High	PF3D7_1338200	60S ribosomal protein L6, putative	0	20.714	34	5	23	5	221	25.5	10.1	517.8	34.18	3	5	High	High	High	1		ribosome	structural constituent of ribosome	translation	cytosolic large ribosomal subunit;extracellular vesicle;nucleus	RNA binding;structural constituent of ribosome	cytoplasmic translation
High	PF3D7_0823900	dicarboxylate/tricarboxylate carrier	0	20.621	19	4	15	4	318	35.4	9.55	208.68	29.68	3	4	High	High	High	1		integral component of membrane	N/A	N/A	mitochondrial inner membrane;mitochondrion	dicarboxylic acid transmembrane transporter activity;oxoglutarate:malate antiporter activity	alpha-ketoglutarate transport;dicarboxylic acid transport;malate transport;mitochondrial transport
High	PF3D7_1035500	merozoite surface protein 6	0	20.548	26	4	15	4	371	42.3	4.39	234.58	39.4	2	4	High	High	High	1		N/A	N/A	N/A	cell surface	host cell surface binding;protein binding;protein-containing complex binding	entry into host
High	PF3D7_0524600	50S ribosomal protein L12, apicoplast, putative	0	20.502	19	6	31	6	257	29.9	9.38	787.47	40.82	5	5	High	High	High	1		ribosome	structural constituent of ribosome	translation	apicoplast;large ribosomal subunit	structural constituent of ribosome	translation
High	PF3D7_0219400	ribosome associated membrane protein RAMP4, putative	0	20.497	15	4	32	4	101	11.6	10.42	1088.2	30.23	4	4	High	High	High	1		endoplasmic reticulum;integral component of membrane	N/A	protein transport	N/A	N/A	endoplasmic reticulum unfolded protein response;protein glycosylation
High	PF3D7_1310500	ER membrane protein complex subunit 7, putative	0	20.459	40	6	14	6	205	24.4	8.51	207.05	20.52	3	6	High	High	High	1		N/A	N/A	N/A	EMC complex;endoplasmic reticulum;host cell surface	N/A	N/A
High	PF3D7_0204100	Sel1 repeat-containing protein, putative	0	20.439	5	8	29	8	2295	271.3	8.34	631.73	22.63	7	8	High	High	High	1		N/A	protein binding	N/A	cytosol	N/A	N/A
High	PF3D7_0707300	rhoptry-associated membrane antigen	0	20.429	9	5	17	5	861	103.6	4.3	505.93	20.87	2	5	High	High	High	1		N/A	N/A	N/A	Golgi apparatus;anchored component of membrane;endoplasmic reticulum;membrane raft;nucleus;rhoptry;rhoptry membrane;symbiont-containing vacuole	protein binding	cell-cell adhesion;cellular protein localization;entry into host
High	PF3D7_0322900	40S ribosomal protein S3A, putative	0	20.232	34	9	28	9	262	30	9.77	914.34	15.15	8	7	High	High	High	1		ribosome	structural constituent of ribosome	translation	cytosol;cytosolic small ribosomal subunit;extracellular vesicle;nucleus	RNA binding;structural constituent of ribosome	translation
High	PF3D7_1346100	protein transport protein SEC61 subunit alpha	0	20.146	16	5	33	5	472	52.2	8.63	1178.7	42.41	4	5	High	High	High	1		integral component of membrane;membrane	N/A	protein transport	Sec61 translocon complex;endoplasmic reticulum;endoplasmic reticulum membrane;nucleus	RNA binding;protein binding;protein transmembrane transporter activity;ribosome binding;signal sequence binding	SRP-dependent cotranslational protein targeting to membrane, translocation;posttranslational protein targeting to membrane, translocation
High	PF3D7_0112200	multidrug resistance-associated protein 1	0	20.084	6	7	21	7	1822	214.3	8.73	560.26	23.22	5	7	High	High	High	1		integral component of membrane	ABC-type xenobiotic transporter activity;ATP binding;ATP hydrolysis activity;ATPase-coupled transmembrane transporter activity	transmembrane transport;xenobiotic transport	Maurer's cleft;integral component of plasma membrane;membrane;plasma membrane	ATPase-coupled transmembrane transporter activity;glutathione binding	response to drug;response to xenobiotic stimulus;transmembrane transport
High	PF3D7_0407200	peptidyl-tRNA hydrolase 2, putative	0	20.008	24	3	22	3	189	21.7	8.65	308	42.69	1	3	High	High	High	1		integral component of membrane	aminoacyl-tRNA hydrolase activity	N/A	apicoplast;cytosol;mitochondrion	aminoacyl-tRNA hydrolase activity	N/A
High	PF3D7_0521400	conserved protein, unknown function	0	19.982	15	6	15	6	562	66.5	9.2	410.61	28.29	5	5	High	High	High	1		N/A	N/A	N/A	apicoplast	N/A	N/A
High	PF3D7_0320700	signal peptidase complex subunit 2	0	19.922	26	5	22	5	179	21	9.03	541.18	27.8	3	5	High	High	High	1	Met-loss+Acetyl [N-Term]	integral component of membrane;signal peptidase complex	N/A	signal peptide processing	endoplasmic reticulum;signal peptidase complex	endopeptidase activity;protein binding	protein targeting to ER;protein transport;signal peptide processing
High	PF3D7_1358800	40S ribosomal protein S15	0	19.86	26	4	22	4	151	17.2	10.37	1082.05	34.09	4	4	High	High	High	1		ribosome	structural constituent of ribosome	translation	Maurer's cleft;cytosolic small ribosomal subunit;nucleolus;nucleus	RNA binding;small ribosomal subunit rRNA binding;structural constituent of ribosome	translation
High	PF3D7_0721600	40S ribosomal protein S5, putative	0	19.838	19	2	11	2	195	21.8	9.61	183.25	29.13	1	2	High	High	High	1		small ribosomal subunit	RNA binding;structural constituent of ribosome	translation	cytosolic small ribosomal subunit;nucleus;ribosome	RNA binding;mRNA binding;rRNA binding;structural constituent of ribosome	ribosomal small subunit assembly;translation
High	PF3D7_0419700	apical merozoite protein	0	19.755	26	5	17	5	325	38.8	6.52	321.91	22.08	3	5	High	High	High	1		N/A	N/A	N/A	anchored component of plasma membrane;rhoptry;rhoptry neck	N/A	N/A
High	PF3D7_1451100	elongation factor 2	0	19.512	10	5	11	5	832	93.5	6.8	126.37	27.56	1	5	High	High	High	1	Met-loss [N-Term]	N/A	GTP binding;GTPase activity	N/A	nucleus;ribonucleoprotein complex	GTP binding;GTPase activity;RNA binding;ribosome binding;translation elongation factor activity	response to xenobiotic stimulus;translational elongation
High	PF3D7_1119000	acyl-CoA-binding protein, putative	0	19.476	28	5	22	5	371	43	8.85	922.98	29.85	2	5	High	High	High	1		N/A	fatty-acyl-CoA binding;protein binding	N/A	apicoplast;nucleus	N/A	N/A
High	PF3D7_0506900	rhomboid protease ROM4	0	19.271	8	5	18	5	759	86.6	9.07	430.5	18.83	4	5	High	High	High	1		integral component of membrane	serine-type endopeptidase activity	proteolysis	cell surface;plasma membrane	peptidase activity	signal peptide processing
High	PF3D7_0919000	nucleosome assembly protein	0	18.606	20	3	8	3	269	31.8	4.39		27.97		3	High	High	High	1		nucleus	N/A	nucleosome assembly	cytoplasm;histone acetyltransferase complex;nuclear periphery;nucleus	chromatin binding;histone binding	N/A
High	PF3D7_1010700	dolichyl-phosphate-mannose--protein mannosyltransferase, putative	0	18.584	23	3	13	3	223	25.7	6.98	282.75	38.31	1	3	High	High	High	1		membrane	dolichyl-phosphate-mannose-protein mannosyltransferase activity	N/A	nucleus	N/A	N/A
High	PF3D7_1433500	DNA topoisomerase 2	0	18.527	6	7	24	7	1472	169.1	8.34	651.4	29.22	7	7	High	High	High	1		N/A	ATP binding;DNA binding;DNA topoisomerase type II (double strand cut, ATP-hydrolyzing) activity;metal ion binding	DNA metabolic process;DNA topological change	nucleus	DNA topoisomerase type II (double strand cut, ATP-hydrolyzing) activity	DNA topological change;mitotic DNA integrity checkpoint signaling;resolution of meiotic recombination intermediates;sister chromatid segregation
High	PF3D7_0821000	conserved Plasmodium protein, unknown function	0	18.471	14	6	18	6	514	60.5	8.98	554.19	16.81	6	6	High	High	High	1		integral component of membrane	N/A	N/A	N/A	RNA binding	N/A
High	PF3D7_1246400	myosin A-tail interacting protein	0	18.424	38	5	10	5	204	23.5	4.31	122.54	27.59	2	5	High	High	Not Found	1		N/A	calcium ion binding	N/A	inner membrane pellicle complex	myosin binding;protein binding	N/A
High	PF3D7_0104400	4-hydroxy-3-methylbut-2-enyl diphosphate reductase	0	18.394	19	5	22	5	535	62.4	9.31	536.49	35.82	3	5	High	High	High	1		integral component of membrane	4 iron, 4 sulfur cluster binding;4-hydroxy-3-methylbut-2-en-1-yl diphosphate reductase activity;metal ion binding	dimethylallyl diphosphate biosynthetic process;isopentenyl diphosphate biosynthetic process, methylerythritol 4-phosphate pathway	apicoplast	4-hydroxy-3-methylbut-2-en-1-yl diphosphate reductase activity	isopentenyl diphosphate biosynthetic process, methylerythritol 4-phosphate pathway
High	PF3D7_1461400	MORN repeat protein, putative	0	18.368	20	3	11	3	322	36.9	7.81	55.68	33.62	1	3	High	High	High	1		N/A	N/A	N/A	cytoplasm;nucleus	N/A	N/A
High	PF3D7_1227100	DNA helicase 60	0	18.264	11	5	22	5	742	87	8.07	525.74	21.43	4	5	High	High	High	1		N/A	ATP binding;DNA helicase activity;helicase activity;nucleic acid binding	N/A	nucleus	3'-5' DNA/RNA helicase activity;5'-3' DNA/RNA helicase activity;ATP binding;ATP hydrolysis activity;RNA binding;RNA helicase activity;mRNA binding	RNA metabolic process
High	PF3D7_1317800	40S ribosomal protein S19	0	18.263	23	3	15	3	145	16.8	10.26	998.01	30.88	2	2	High	High	High	1		ribosome;small ribosomal subunit	RNA binding;structural constituent of ribosome	translation	cytosolic small ribosomal subunit;nucleus	RNA binding;structural constituent of ribosome	ribosomal small subunit assembly;translation
High	PF3D7_1320000	golgi protein 1	0	18.195	6	5	23	5	1258	149.1	6.87	767.15	28.45	4	5	High	High	High	1		N/A	N/A	N/A	Golgi apparatus;cytoplasm;endoplasmic reticulum	protein binding	N/A
High	PF3D7_0626800	pyruvate kinase	0	17.884	12	3	10	3	511	55.6	7.55	29.68	29.24	1	3	High	High	High	1		N/A	ATP binding;catalytic activity;kinase activity;magnesium ion binding;potassium ion binding;pyruvate kinase activity	glycolytic process	cytoplasm	RNA binding;pyruvate kinase activity	glycolytic process;protein homotetramerization
High	PF3D7_0520000	40S ribosomal protein S9, putative	0	17.868	32	5	27	5	189	22.1	10.45	648.72	28.8	3	5	High	High	High	1		small ribosomal subunit	RNA binding;rRNA binding;structural constituent of ribosome	translation	RNA N6-methyladenosine methyltransferase complex;cytosolic small ribosomal subunit;nucleus;small ribosomal subunit;small-subunit processome	RNA binding;rRNA binding;structural constituent of ribosome	positive regulation of translational fidelity
High	PF3D7_1463900	rhoptry neck protein 11, putative	0	17.845	8	5	27	5	1071	127.1	8.62	768.9	29.55	4	4	High	High	High	1		integral component of membrane	calcium ion binding	N/A	host cell cytosol;rhoptry neck	N/A	N/A
High	PF3D7_1105800	conserved Apicomplexan protein, unknown function	0	17.725	30	7	22	7	266	30.6	5.12	588.48	26.06	5	7	High	High	High	1		N/A	N/A	N/A	food vacuole;mitochondrion	mRNA binding	N/A
High	PF3D7_1473200	DnaJ protein, putative	0	17.678	18	6	16	6	454	52.4	5.25	410.03	14.42	5	5	High	High	High	1	Acetyl [N-Term]	N/A	N/A	N/A	Maurer's cleft;nucleus	N/A	N/A
High	PF3D7_0606200	ubiquitin-conjugating enzyme E2 PEX4, putative	0	17.675	41	3	13	3	155	17.8	6	157.94	33.06	1	3	High	High	High	1		N/A	acyltransferase activity	N/A	nucleus	ubiquitin conjugating enzyme activity	protein polyubiquitination
High	PF3D7_1464700	ATP synthase (C/AC39) subunit, putative	0	17.54	14	5	22	5	382	44.5	5.14	802.65	25.09	4	5	High	High	High	1		proton-transporting V-type ATPase, V0 domain	hydrolase activity;proton transmembrane transporter activity	proton transmembrane transport	food vacuole;lysosomal membrane;nucleus;vacuolar proton-transporting V-type ATPase complex;vacuolar proton-transporting V-type ATPase, V0 domain	P-type proton-exporting transporter activity;proton-transporting ATPase activity, rotational mechanism	vacuolar acidification;vacuolar transport
High	PF3D7_1221200	conserved Plasmodium protein, unknown function	0	17.512	18	2	16	2	106	12.2	8.69	960.22	24.76	1	1	High	High	High	1	Met-loss [N-Term]	N/A	N/A	N/A	N/A	N/A	N/A
High	PF3D7_1323200	V-type proton ATPase subunit G, putative	0	17.336	29	4	19	4	123	14.2	8.21	216.69	37.18	2	4	High	High	High	1		vacuolar proton-transporting V-type ATPase complex	ATPase-coupled transmembrane transporter activity;hydrolase activity	proton transmembrane transport	Maurer's cleft;food vacuole;nucleus;vacuolar proton-transporting V-type ATPase complex;vacuolar proton-transporting V-type ATPase, V1 domain	P-type proton-exporting transporter activity	vacuolar acidification
High	PF3D7_1134100	protein disulfide-isomerase, putative	0	17.298	16	6	28	6	423	49.2	8.85	1133.11	23.39	5	5	High	High	High	1		N/A	N/A	N/A	endoplasmic reticulum lumen;nucleus	RNA binding;electron transfer activity;protein disulfide isomerase activity	oxidation-reduction process;protein folding
High	PF3D7_1035700	duffy binding-like merozoite surface protein	0	17.188	12	6	25	6	697	80.2	5.1	712.33	32.59	5	6	High	High	High	1		integral component of membrane	host cell surface receptor binding	obsolete pathogenesis	cell surface;extracellular vesicle	IgM binding;host cell surface binding;protein binding	entry into host;plastid organization
High	PF3D7_1022500	citrate synthase, mitochondrial, putative	0	17.066	16	7	16	7	563	65	9	287.63	18.94	4	7	High	High	High	1		N/A	acyltransferase, acyl groups converted into alkyl on transfer	N/A	mitochondrial matrix;mitochondrion	citrate (Si)-synthase activity	acetyl-CoA catabolic process;carbohydrate metabolic process;citrate metabolic process;tricarboxylic acid cycle
High	PF3D7_0517400	FACT complex subunit SPT16, putative	0	16.789	8	5	17	5	1141	132.6	5.01	482.13	21.44	3	5	High	High	High	1		FACT complex	N/A	DNA repair;DNA replication	FACT complex;nucleus	nucleosome binding	DNA replication-independent chromatin organization;positive regulation of transcription elongation from RNA polymerase II promoter;transcription elongation from RNA polymerase II promoter;transcription, DNA-templated
High	PF3D7_1242700	40S ribosomal protein S17, putative	0	16.76	26	4	34	4	137	16.1	10.42	1528.95	43.36	3	4	High	High	High	1		ribosome	structural constituent of ribosome	translation	cytosolic small ribosomal subunit;mitochondrion;nucleus	RNA binding;structural constituent of ribosome	translation
High	PF3D7_0204200	translocation protein SEC66, putative	0	16.7	19	3	16	3	276	33.4	8.53	564.15	27.22	2	3	High	High	High	1		Sec62/Sec63 complex	N/A	posttranslational protein targeting to membrane, translocation	nucleus	N/A	N/A
High	PF3D7_1123500	golgi protein 2	0	16.681	7	8	19	8	1336	153.6	7.24	617.17	17.29	7	7	High	High	High	1		N/A	N/A	N/A	Golgi apparatus;apicoplast;symbiont-containing vacuole	protein binding;protein-containing complex binding	N/A
High	PF3D7_1441400	FACT complex subunit SSRP1, putative	0	16.528	16	6	15	6	506	58.8	4.72	271.83	13.11	2	5	High	High	High	1	Acetyl [N-Term]; Met-loss+Acetyl [N-Term]	nucleus	DNA binding	DNA repair;DNA replication	FACT complex;nucleus	DNA binding;RNA binding;histone binding;nucleosome binding;single-stranded DNA binding	N/A
High	PF3D7_1366600	signal recognition particle receptor subunit alpha, putative	0	16.272	16	4	12	4	576	65.7	7.72	199.34	42.63	2	4	High	High	High	1		signal recognition particle receptor complex	GTP binding;GTPase activity;signal recognition particle binding	SRP-dependent cotranslational protein targeting to membrane;intracellular protein transport	endoplasmic reticulum membrane;membrane;signal recognition particle receptor complex	GTP binding;GTPase activity;signal recognition particle binding	protein targeting;protein targeting to ER
High	PF3D7_0313800	conserved Plasmodium protein, unknown function	0	16.209	11	4	15	4	661	79.9	8.43	303.79	23.26	3	4	High	High	High	1		integral component of membrane	N/A	N/A	apicoplast	N/A	N/A
High	PF3D7_1446600	centrin-2	0	16.11	30	2	17	2	168	19.3	4.69	560.63	38.14	1	2	High	High	High	1		N/A	calcium ion binding	N/A	centriole;centrosome;nucleus	RNA binding;calcium ion binding	centriole replication;mitotic cell cycle
High	PF3D7_1474600	vacuole membrane protein 1, putative	0	16.051	14	4	18	4	394	46.2	8.66	722.07	31.36	3	4	High	High	High	1		N/A	N/A	N/A	endomembrane system;endoplasmic reticulum;membrane	N/A	N/A
High	PF3D7_1320800	dihydrolipoyllysine-residue succinyltransferase component of 2-oxoglutarate dehydrogenase complex	0	15.95	20	5	23	5	421	47.6	6.79	534.2	29.61	3	5	High	High	High	1		oxoglutarate dehydrogenase complex	acyltransferase activity;dihydrolipoyllysine-residue succinyltransferase activity	L-lysine catabolic process to acetyl-CoA via saccharopine;tricarboxylic acid cycle	mitochondrion	RNA binding;dihydrolipoyllysine-residue succinyltransferase activity	2-oxoglutarate metabolic process
High	PF3D7_1434800	mitochondrial acidic protein MAM33, putative	0	15.892	18	5	23	5	252	28.9	4.97	676.16	26.67	4	5	High	High	High	1		mitochondrial matrix	N/A	N/A	mitochondrion	mRNA binding;mitochondrial ribosome binding;translation activator activity	positive regulation of mitochondrial translation
High	PF3D7_1214900	conserved protein, unknown function	0	15.809	10	1	6	1	245	27.4	4.88		29.07		1	High	High	High	1		N/A	N/A	N/A	membrane	N/A	N/A
High	PF3D7_0605900	elongation of fatty acids protein, putative	0	15.804	6	2	10	2	293	34.7	9.67	627.61	20.67	2	1	High	High	High	1	Met-loss [N-Term]	integral component of membrane	3-oxo-arachidoyl-CoA synthase activity;3-oxo-cerotoyl-CoA synthase activity;3-oxo-lignoceronyl-CoA synthase activity;ligase activity;very-long-chain 3-ketoacyl-CoA synthase activity	N/A	endoplasmic reticulum;integral component of endoplasmic reticulum membrane;integral component of membrane	fatty acid elongase activity	fatty acid elongation, monounsaturated fatty acid;fatty acid elongation, polyunsaturated fatty acid;fatty acid elongation, saturated fatty acid;fatty acid elongation, unsaturated fatty acid;sphingolipid biosynthetic process;very long-chain fatty acid biosynthetic process
High	PF3D7_1215300	10 kDa chaperonin	0	15.755	58	4	23	4	103	11.1	5.52	849.61	39.57	2	4	High	High	High	1		N/A	ATP binding	protein folding	food vacuole;mitochondrial matrix;mitochondrion	chaperone binding;metal ion binding;unfolded protein binding	chaperone cofactor-dependent protein refolding;response to heat;response to unfolded protein
High	PF3D7_1302000	EMP1-trafficking protein	0	15.578	12	3	16	3	312	36.5	8.73	462.94	31.12	1	3	High	High	High	1		integral component of membrane;transcription factor TFIIA complex	N/A	transcription initiation from RNA polymerase II promoter	Maurer's cleft	N/A	N/A
High	PF3D7_1203700	nucleosome assembly protein	0	15.459	20	4	20	4	347	40.5	4.86	322.42	28.03	2	4	High	High	High	1		nucleus	N/A	nucleosome assembly	cytoplasm;nucleus	chromatin binding;histone binding;protein binding	nucleosome assembly
High	PF3D7_1471200	inorganic anion exchanger, inorganic anion antiporter	0	15.399	9	3	12	3	664	75.4	8.41	320.3	24.06	2	3	High	High	High	1		integral component of membrane	sulfate transmembrane transporter activity	sulfate transport	integral component of plasma membrane;plasma membrane	N/A	response to xenobiotic stimulus
High	PF3D7_1361900	proliferating cell nuclear antigen 1	0	15.354	21	4	19	4	274	30.6	4.86	392.74	19.38	3	4	High	High	High	1		nucleus	DNA binding;DNA polymerase processivity factor activity	DNA replication;regulation of DNA replication	PCNA complex;cytosol;nucleus	DNA polymerase processivity factor activity	leading strand elongation;mismatch repair;translesion synthesis
High	PF3D7_1408600	40S ribosomal protein S8e, putative	0	15.284	38	5	25	5	218	25	9.98	529.36	27.77	4	4	High	High	High	1		ribosome	structural constituent of ribosome	translation	cytosolic small ribosomal subunit;nucleus	RNA binding;structural constituent of ribosome	maturation of SSU-rRNA from tricistronic rRNA transcript (SSU-rRNA, 5.8S rRNA, LSU-rRNA);translation
High	PF3D7_1238600	sphingomyelin phosphodiesterase	0	15.198	16	4	28	4	393	46	8.95	1005.22	36.66	4	4	High	High	High	1		N/A	sphingomyelin phosphodiesterase activity	N/A	cytoplasm;nucleus	nuclease activity;phospholipase activity;sphingomyelin phosphodiesterase activity	sphingomyelin metabolic process
High	PF3D7_1220900	heterochromatin protein 1	0	15.113	12	2	14	2	266	31	9.48	1105.81	26.99	2	2	High	High	High	1		N/A	N/A	N/A	chromatin;heterochromatin;mitochondrion;nuclear periphery;nucleus	H3K9me3 modified histone binding;chromatin binding;protein binding	cell population proliferation;chromatin assembly or disassembly;heterochromatin assembly;obsolete regulation of chromatin silencing
High	PF3D7_0821800	protein transport protein SEC61 subunit beta, putative	0	14.929	45	1	5	1	80	8.6	11.72		25.82		1	High	Not Found	High	1		Sec61 translocon complex;integral component of membrane	N/A	intracellular protein transport	Sec61 translocon complex;endoplasmic reticulum;endoplasmic reticulum Sec complex;nucleus	N/A	SRP-dependent cotranslational protein targeting to membrane, translocation;intracellular protein transport;posttranslational protein targeting to membrane, translocation;protein transport by the Sec complex
High	PF3D7_1327800	ribose-phosphate pyrophosphokinase, putative	0	14.919	16	5	12	5	560	64	7.88	374.65	17.16	4	5	High	High	High	1		N/A	kinase activity;magnesium ion binding;ribose phosphate diphosphokinase activity	nucleoside metabolic process;nucleotide biosynthetic process	cytoplasm;mitochondrion;nucleus;ribose phosphate diphosphokinase complex	ribose phosphate diphosphokinase activity	5-phosphoribose 1-diphosphate biosynthetic process;histidine biosynthetic process;nucleoside metabolic process;nucleotide biosynthetic process;purine nucleotide biosynthetic process;tryptophan biosynthetic process
High	PF3D7_0927300	fumarate hydratase	0	14.727	14	6	17	6	681	78.3	9.01	381.14	8.45	5	6	High	High	High	1		N/A	4 iron, 4 sulfur cluster binding;fumarate hydratase activity;hydro-lyase activity;lyase activity;metal ion binding	N/A	mitochondrion	fumarate hydratase activity	fumarate metabolic process
High	PF3D7_0107000	centrin-1	0	14.707	42	3	13	3	168	19.6	4.89	327.89	25.06	1	3	High	High	High	1		N/A	calcium ion binding	N/A	centriole;centrosome	calcium ion binding;protein binding	centriole replication;mitotic cell cycle
High	PF3D7_1441200	60S ribosomal protein L1, putative	0	14.609	21	5	29	5	217	24.8	9.85	830.89	28.43	5	5	High	High	High	1		large ribosomal subunit	RNA binding;structural constituent of ribosome	translation	cytosolic large ribosomal subunit;intracellular;nucleus	RNA binding;structural constituent of ribosome	maturation of LSU-rRNA;translation
High	PF3D7_1020900	ADP-ribosylation factor 1	0	14.568	39	4	13	4	181	20.9	6.21	477.32	17.21	4	4	High	High	High	1		Golgi apparatus	GTP binding	N/A	Golgi apparatus;RNA N6-methyladenosine methyltransferase complex;cis-Golgi network;cytoplasm;endoplasmic reticulum;food vacuole	GTP binding;GTPase activity;phospholipase D activator activity;protein binding	intracellular protein transport;protein ADP-ribosylation;protein transport;vesicle-mediated transport
High	PF3D7_1023900	chromodomain-helicase-DNA-binding protein 1 homolog, putative	0	14.559	3	6	17	6	3328	381	6.33	420.49	24.41	4	6	High	High	High	1		N/A	ATP binding;DNA binding;DNA helicase activity	N/A	nucleus	protein binding	N/A
High	PF3D7_1033200	early transcribed membrane protein 10.2	0	14.418	13	6	23	6	355	38.9	9.44	709.46	19.1	6	5	High	High	High	1		N/A	N/A	N/A	Maurer's cleft;nucleus;symbiont-containing vacuole membrane	N/A	N/A
High	PF3D7_1358700	YOP1-like protein, putative	0	14.308	34	4	31	4	153	18.4	9.31	1225.18	37.89	3	4	High	High	High	1		integral component of membrane	N/A	N/A	N/A	N/A	N/A
High	PF3D7_0217100	ATP synthase subunit alpha, mitochondrial	0	14.152	10	5	17	5	551	61.7	8.5	389.58	13.55	5	5	High	High	High	1		proton-transporting ATP synthase complex, catalytic core F(1)	ATP binding;adenyl ribonucleotide binding;hydrolase activity;proton-transporting ATP synthase activity, rotational mechanism	ATP metabolic process;ATP synthesis coupled proton transport;proton transmembrane transport	mitochondrion;plasma membrane;proton-transporting ATP synthase complex, catalytic core F(1)	ADP binding;ATP binding;proton-transporting ATP synthase activity, rotational mechanism	ATP synthesis coupled proton transport
High	PF3D7_0933600	mitochondrial-processing peptidase subunit beta, putative	0	14.143	16	5	21	5	484	55.7	6.79	571.28	18.56	4	5	High	High	High	1		N/A	metal ion binding;metalloendopeptidase activity	proteolysis	mitochondrial processing peptidase complex;mitochondrion	metalloendopeptidase activity;peptidase activity	protein processing involved in protein targeting to mitochondrion
High	PF3D7_0523400	DnaJ protein, putative	0	14.128	13	5	24	5	533	61.9	7.97	854.18	20.42	4	4	High	High	High	1		integral component of membrane	N/A	N/A	N/A	N/A	N/A
High	PF3D7_0401800	Plasmodium exported protein (PHISTb), unknown function	0	14.091	4	4	26	4	560	60.2	8.56	1042.73	25.09	4	4	High	High	High	1		integral component of membrane	N/A	N/A	Maurer's cleft;host cell periphery;host cell surface;nucleus	DNA-binding transcription factor activity;protein binding	regulation of transcription by RNA polymerase II
High	PF3D7_1404900	conserved Plasmodium protein, unknown function	0	14.026	23	4	12	4	297	34.7	8.05	258.93	18.01	3	4	High	High	High	1		N/A	N/A	N/A	cell periphery;cytoplasm	N/A	N/A
High	PF3D7_0103200	nucleoside transporter 4	0	14.011	10	4	20	4	434	50	8.73	648.58	16.22	4	4	High	High	High	1		integral component of membrane	N/A	N/A	membrane	purine nucleobase transmembrane transporter activity;purine nucleoside transmembrane transporter activity	purine nucleobase transport;purine nucleoside transmembrane transport
High	PF3D7_0206200	pantothenate transporter	0	13.992	4	1	6	1	565	62.6	7.05		25.13		1	High	High	High	1		integral component of membrane	transmembrane transporter activity	transmembrane transport	cytoplasmic vesicle;microneme;osmiophilic body;plasma membrane	pantothenate transmembrane transporter activity	cell gliding;exit from host cell;pantothenate transmembrane transport
High	PF3D7_0824400	nucleoside transporter 2	0	13.937	7	4	26	4	585	67.6	8.76	953.05	24.56	4	4	High	High	High	1		integral component of membrane	nucleoside transmembrane transporter activity	nucleoside transmembrane transport	endoplasmic reticulum;membrane	nucleoside transmembrane transporter activity	nucleoside transport
High	PF3D7_0405600	TMEM33 domain-containing protein, putative	0	13.934	14	4	22	4	315	37.8	9.54	681.32	19.11	3	3	High	High	High	1	Met-loss+Acetyl [N-Term]; Acetyl [N-Term]	integral component of membrane	N/A	N/A	endoplasmic reticulum	N/A	endoplasmic reticulum tubular network organization;membrane organization
High	PF3D7_0908000	plasma membrane protein 1, putative	0	13.925	14	5	21	5	416	49.3	8.75	519.97	16.44	3	5	High	High	High	1		integral component of membrane	endonuclease activity;hydrolase activity, acting on ester bonds;metal ion binding;nucleic acid binding	DNA catabolic process	intracellular;plasma membrane	endonuclease activity	N/A
High	PF3D7_1421500	mitochondrial import inner membrane translocase subunit TIM8, putative	0	13.854	36	4	16	4	113	13.3	7.59	381.77	20.06	3	4	High	High	High	1		mitochondrial inner membrane;mitochondrial intermembrane space	N/A	obsolete chaperone-mediated protein transport	mitochondrial intermembrane space protein transporter complex	N/A	protein insertion into mitochondrial inner membrane
High	PF3D7_0709700	prodrug activation and resistance esterase	0	13.799	11	3	16	3	368	42.3	9.13	565.49	20.25	2	3	High	High	High	1		N/A	N/A	N/A	cytoplasm;membrane;plasma membrane	acylglycerol lipase activity;hydrolase activity;hydrolase activity, acting on ester bonds;lipase activity	monoacylglycerol catabolic process;phospholipid metabolic process;response to xenobiotic stimulus
High	PF3D7_1237700	conserved protein, unknown function	0	13.723	14	4	28	4	210	23.6	9.61	753	30.61	3	4	High	High	High	1		integral component of membrane	N/A	N/A	cell surface;food vacuole;mitochondrion;nucleus	N/A	N/A
High	PF3D7_1115700	cysteine proteinase falcipain 2a	0	13.634	18	7	18	7	484	55.9	7.43	487.31	15.72	6	7	High	Not Found	High	1		N/A	cysteine-type peptidase activity	proteolysis	extracellular space;food vacuole;lysosome;membrane	cysteine-type endopeptidase activity;protein binding	proteolysis;proteolysis involved in cellular protein catabolic process
High	PF3D7_0322000	peptidyl-prolyl cis-trans isomerase	0	13.634	36	4	15	4	171	18.9	8.09	800.06	22.03	3	4	High	High	High	1		N/A	peptidyl-prolyl cis-trans isomerase activity	protein folding;protein peptidyl-prolyl isomerization	Maurer's cleft;cytoplasm;cytosol;mitochondrion;nucleus	cyclosporin A binding;peptidyl-prolyl cis-trans isomerase activity	protein folding;protein peptidyl-prolyl isomerization
High	PF3D7_0207700	serine repeat antigen 4	0	13.416	10	6	20	6	962	108.6	5.76	462.16	12.73	6	6	High	High	High	1		N/A	cysteine-type peptidase activity	proteolysis	extracellular space;lysosome;symbiont-containing vacuole	cysteine-type endopeptidase activity;cysteine-type peptidase activity	immunoglobulin production;proteolysis;proteolysis involved in cellular protein catabolic process;regulation of immune response
High	PF3D7_1424400	60S ribosomal protein L7-3, putative	0	13.375	17	4	16	4	283	32.7	10.15	420.63	29.74	2	4	High	High	High	1		N/A	N/A	N/A	cytosolic large ribosomal subunit;extracellular vesicle;nucleus	RNA binding;structural constituent of ribosome	maturation of LSU-rRNA;translation
High	PF3D7_0831400	Plasmodium exported protein, unknown function	0	13.297	15	3	10	3	302	36.4	6.09	224.79	27.82	2	3	High	High	High	1		N/A	N/A	N/A	host cell	N/A	N/A
High	PF3D7_0702400	small exported membrane protein 1	0	13.161	26	4	20	4	123	14.2	9.6	409.74	16.03	2	4	High	High	High	1	Met-loss+Acetyl [N-Term]	integral component of membrane	N/A	N/A	Maurer's cleft;extracellular vesicle;host cell cytoplasm;host cell membrane;nucleus	protein binding	N/A
High	PF3D7_1004000	60S ribosomal protein L13, putative	0	12.989	18	4	22	4	202	23.7	10.18	813.69	22.93	4	4	High	High	High	1		large ribosomal subunit;ribosome	structural constituent of ribosome	translation	cytosolic large ribosomal subunit;nucleus;ribosome	mRNA binding;structural constituent of ribosome	negative regulation of translation;translation
High	PF3D7_1439400	cytochrome b-c1 complex subunit Rieske, putative	0	12.979	24	5	17	5	355	41	7.58	199.8	16.53	2	5	High	High	High	1		integral component of membrane;membrane	2 iron, 2 sulfur cluster binding;metal ion binding;ubiquinol-cytochrome-c reductase activity	oxidation-reduction process	mitochondrial respiratory chain complex III;mitochondrion	oxidoreductase activity;ubiquinol-cytochrome-c reductase activity	mitochondrial electron transport, ubiquinol to cytochrome c;oxidation-reduction process
High	PF3D7_0925500	thioredoxin-like protein 2	0	12.952	29	2	6	2	128	14.8	5.6		18.08		2	High	High	High	1		N/A	N/A	N/A	mitochondrion	N/A	N/A
High	PF3D7_0419400	conserved Plasmodium protein, unknown function	0	12.943	2	5	17	5	2472	296.3	6.27	666.79	14.26	5	4	Not Found	High	High	1		integral component of membrane	N/A	N/A	N/A	N/A	N/A
High	PF3D7_0414000	structural maintenance of chromosomes protein 3	0	12.933	5	5	21	5	1193	141.1	6.87	520.84	19.04	5	5	High	High	High	1		chromosome	ATP binding;protein binding	cell division;chromosome organization	chromatin;chromosome, centromeric region;cohesin complex;nuclear chromosome;nuclear mitotic cohesin complex;nuclear periphery;nucleus	ATP binding;centromeric DNA binding;chromatin binding;minor groove of adenine-thymine-rich DNA binding;protein binding	chromosome organization;mitotic sister chromatid segregation;regulation of DNA replication
High	PF3D7_0813900	40S ribosomal protein S16, putative	0	12.882	26	4	25	4	144	16.3	10.24	909.46	30.04	4	4	High	High	High	1		ribosome	structural constituent of ribosome	translation	cytosolic small ribosomal subunit;nucleus;small ribosomal subunit	RNA binding;structural constituent of ribosome	maturation of SSU-rRNA from tricistronic rRNA transcript (SSU-rRNA, 5.8S rRNA, LSU-rRNA);translation
High	PF3D7_0532300	Plasmodium exported protein (PHISTb), unknown function	0	12.854	14	3	8	3	509	60.2	5.05	187.82	21.51	1	3	High	High	High	1		N/A	N/A	N/A	Maurer's cleft;host cell cytoplasm;host cell surface;nucleus	protein binding	N/A
High	PF3D7_0815500	conserved Plasmodium protein, unknown function	0	12.757	12	3	4	3	491	58.1	6.39		18.64		3	High	Not Found	High	1		integral component of membrane	N/A	N/A	N/A	N/A	N/A
High	PF3D7_0911900	falstatin	0	12.683	10	3	17	3	413	46.9	6.68	665.19	15.36	3	2	High	High	High	1		N/A	N/A	N/A	cytosol;host cell cytoplasm;vesicle	cysteine-type endopeptidase inhibitor activity	cell motility;entry into host
High	PF3D7_1014700	prohibitin 2, putative	0	12.523	16	3	16	3	304	34.8	9.69	517.44	21.56	2	3	High	High	High	1		membrane;mitochondrial inner membrane	N/A	N/A	mitochondrion	protein binding	cellular process;mitochondrion organization;response to xenobiotic stimulus
High	PF3D7_1139900	ER membrane protein complex subunit 8, putative	0	12.47	28	4	16	4	198	23.2	6.06	487.4	19.65	4	4	High	High	High	1		EMC complex	N/A	N/A	EMC complex	N/A	N/A
High	PF3D7_0414900	armadillo-domain containing rhoptry protein	0	12.435	13	2	16	2	275	30.8	5.14	594.47	22.18	2	2	High	High	High	1		N/A	N/A	N/A	anchored component of membrane;apical part of cell;cytosol;nucleus;rhoptry	DNA binding	N/A
High	PF3D7_1439000	copper transporter	0	12.379	21	5	10	5	235	27.1	7.56	130.85	11.69	2	5	High	High	High	1		integral component of membrane	copper ion transmembrane transporter activity	copper ion transmembrane transport	host cell plasma membrane;plasma membrane	copper ion transmembrane transporter activity	cellular copper ion homeostasis;copper ion transport
High	PF3D7_0305000	elongation factor Ts	0	12.368	10	2	4	2	390	44.9	8.7	79.39	12.21	1	2	High	Not Found	High	1		N/A	protein binding;translation elongation factor activity	translational elongation	apicoplast;mitochondrial matrix	protein binding;translation elongation factor activity	mitochondrial translational elongation;translational elongation
High	PF3D7_0509000	alpha-soluble NSF attachment protein, putative	0	12.353	21	3	8	3	298	34.6	5.62	223.27	11.01	2	3	High	High	High	1		N/A	protein binding	intracellular protein transport	Golgi apparatus;SNARE complex;endoplasmic reticulum;vacuolar membrane	soluble NSF attachment protein activity;syntaxin binding	SNARE complex disassembly;intracellular protein transport
High	PF3D7_1012300	cytochrome b-c1 complex subunit 7, putative	0	12.211	40	4	8	4	192	23	9.29	142.44	18.73	2	3	High	High	High	1		mitochondrial respiratory chain complex III	ubiquinol-cytochrome-c reductase activity	mitochondrial electron transport, ubiquinol to cytochrome c	mitochondrial respiratory chain complex III;mitochondrion	N/A	aerobic respiration;mitochondrial electron transport, ubiquinol to cytochrome c;mitochondrial respiratory chain complex III assembly
High	PF3D7_1137400	regulator of chromosome condensation, putative	0	12.132	20	5	11	5	425	48.1	8.47	186.56	15.98	2	5	High	High	High	1		N/A	N/A	N/A	nucleus	N/A	N/A
High	PF3D7_0722200	rhoptry-associated leucine zipper-like protein 1	0	12.123	6	3	11	3	749	87.8	5.49	335.05	6.65	3	3	High	High	High	1		N/A	N/A	N/A	rhoptry neck	host cell surface receptor binding	entry into host
High	PF3D7_0608310	sorting assembly machinery 50 kDa subunit, putative	0	12.061	14	5	18	5	453	53.7	9	622.86	16.4	5	5	High	High	High	1		N/A	N/A	N/A	SAM complex;integral component of membrane;mitochondrion	N/A	cellular protein-containing complex assembly;protein insertion into mitochondrial outer membrane
High	PF3D7_0826700	receptor for activated c kinase	0	11.997	24	5	18	5	323	35.7	6.71	434.78	13.02	5	5	High	High	High	1		N/A	kinase activity;protein binding	N/A	cytoplasm;cytosol;cytosolic small ribosomal subunit;extracellular vesicle;nucleus	RNA binding;enzyme binding;protein kinase C binding;ribosome binding	positive regulation of protein phosphorylation;regulation of cell division;rescue of stalled ribosome
High	PF3D7_1351400	60S ribosomal protein L17, putative	0	11.925	12	2	17	2	203	23.4	10.89	720.08	21.83	2	2	High	High	High	1		large ribosomal subunit;ribosome	structural constituent of ribosome	translation	cytosolic large ribosomal subunit;nucleus	structural constituent of ribosome	cytoplasmic translation;translation
High	PF3D7_1014600	transcriptional coactivator ADA2	0	11.924	3	4	11	4	2578	300.1	8.65	299.88	18	2	4	High	High	High	1		integral component of membrane	zinc ion binding	N/A	histone acetyltransferase complex;nucleus	DNA-binding transcription factor activity;chromatin binding;protein binding;transcription coactivator activity	chromatin remodeling;positive regulation of histone acetylation;regulation of transcription by RNA polymerase II;regulation of transcription, DNA-templated
High	PF3D7_1447000	40S ribosomal protein S5	0	11.783	19	3	12	3	272	29.9	9.99	255.62	23.49	2	3	High	High	High	1		ribosome;small ribosomal subunit	RNA binding;structural constituent of ribosome	translation	cytosolic small ribosomal subunit;nucleus	RNA binding;structural constituent of ribosome	translation
High	PF3D7_0904900	copper-transporting ATPase	0	11.778	2	4	21	4	2568	299.2	5.8	576.61	20.14	4	4	High	High	High	1		integral component of membrane	metal ion binding;nucleotide binding	metal ion transport	cytoplasmic vesicle;host cell plasma membrane;plasma membrane	ATP hydrolysis activity;P-type calcium transporter activity;P-type proton-exporting transporter activity;copper ion binding	calcium ion transmembrane transport;cellular calcium ion homeostasis;copper ion transport
High	PF3D7_1215900	serpentine receptor 10	0	11.62	6	3	13	3	655	76.8	6.18	539.42	18.5	3	3	High	High	High	1		integral component of membrane	N/A	N/A	Golgi apparatus;endoplasmic reticulum;membrane	protein binding	DNA replication;development of symbiont in host;regulation of circadian rhythm;ubiquitin-dependent protein catabolic process
High	PF3D7_1462700	cytochrome c1, heme protein, mitochondrial, putative	0	11.389	13	3	18	3	394	46.2	8.06	576.62	17.35	2	3	High	High	High	1		integral component of membrane	electron transfer activity;heme binding;metal ion binding	N/A	mitochondrial respiratory chain complex III;mitochondrion	electron transfer activity;electron transporter, transferring electrons within CoQH2-cytochrome c reductase complex activity	mitochondrial ATP synthesis coupled proton transport;mitochondrial electron transport, ubiquinol to cytochrome c;oxidation-reduction process
High	PF3D7_0402000	Plasmodium exported protein (PHISTa), unknown function	0	11.375	4	1	22	1	428	49.7	9.5	1166.92	30.85	1	1	High	High	High	1		integral component of membrane	N/A	N/A	Maurer's cleft;host cell periphery;nucleus;symbiont-containing vacuole membrane	mRNA binding;protein binding	N/A
High	PF3D7_1135900	3-oxo-5-alpha-steroid 4-dehydrogenase, putative	0	11.369	11	4	12	4	296	35.4	9.5	138.17	19.42	2	4	High	High	High	1		endoplasmic reticulum membrane;integral component of membrane	3-oxo-5-alpha-steroid 4-dehydrogenase activity;oxidoreductase activity, acting on the CH-CH group of donors;protein binding	lipid metabolic process	N/A	oxidoreductase activity	very long-chain fatty acid biosynthetic process
High	PF3D7_0817500	histidine triad nucleotide-binding protein 1	0	11.366	18	2	15	2	185	21.2	9.22	209.52	31.73	1	2	High	High	High	1		integral component of membrane	catalytic activity	N/A	cytoplasm;endoplasmic reticulum	hydrolase activity;protein kinase C inhibitor activity	calcium ion homeostasis;proteolysis
High	PF3D7_0210000	secretory complex protein 61 gamma subunit	0	11.323	35	1	3	1	81	9.3	8.29		22.12		1	High	High	High	1		integral component of membrane;membrane	protein-transporting ATPase activity	intracellular protein transport;protein targeting;protein transport	Sec61 translocon complex;Ssh1 translocon complex;endoplasmic reticulum membrane	protein transmembrane transporter activity	posttranslational protein targeting to membrane, translocation;protein transport by the Sec complex
High	PF3D7_1322000	nucleoside-diphosphatase, putative	0	11.242	10	5	18	5	565	66.2	6.24	462.43	14.96	5	5	High	High	High	1		integral component of membrane	ATP binding;hydrolase activity;uridine-diphosphatase activity	N/A	Maurer's cleft;endoplasmic reticulum lumen;membrane	N/A	N/A
High	PF3D7_0517000	60S ribosomal protein L12, putative	0	11.166	28	4	20	4	165	18.1	9.51	528.09	26.36	4	4	High	High	High	1		ribosome	structural constituent of ribosome	translation	cytosolic large ribosomal subunit;large ribosomal subunit;nucleus;ribosome	large ribosomal subunit rRNA binding;rRNA binding;structural constituent of ribosome	ribosomal large subunit assembly;translation
High	PF3D7_0708400	heat shock protein 90	0	11.125	9	5	13	5	745	86.1	5.01	326.33	15.08	4	5	Not Found	High	High	1		N/A	ATP binding;unfolded protein binding	protein folding	cell surface;cytoplasm;cytosol;extracellular vesicle;food vacuole;nucleus;perinuclear region of cytoplasm;plasma membrane;protein-containing complex	ATP hydrolysis activity;RNA binding;protein binding;unfolded protein binding	cellular response to heat;protein folding;protein stabilization;regulation of histone deacetylase activity
High	PF3D7_1310000	ATP synthase subunit O, mitochondrial, putative	0	10.998	20	3	12	3	253	30.2	9.45	479.33	20.56	2	3	High	High	High	1		N/A	hydrolase activity;proton-transporting ATP synthase activity, rotational mechanism	ATP synthesis coupled proton transport	mitochondrial proton-transporting ATP synthase, catalytic core;mitochondrial proton-transporting ATP synthase, stator stalk;mitochondrion;proton-transporting ATP synthase complex, catalytic core F(1)	N/A	ATP synthesis coupled proton transport;mitochondrial ATP synthesis coupled proton transport;proton transmembrane transport
High	PF3D7_1342000	40S ribosomal protein S6	0	10.991	12	3	20	3	306	35.4	10.43	419.76	15.46	2	3	High	High	High	1		ribosome	structural constituent of ribosome	translation	cytosolic small ribosomal subunit;nucleus	structural constituent of ribosome	translation
High	PF3D7_1455400	hemolysin III	0	10.981	5	2	12	2	282	33.1	9.1	446.18	18.2	2	2	High	High	High	1		integral component of membrane	N/A	N/A	food vacuole;membrane	signaling receptor activity	hemolysis in other organism
High	PF3D7_1248600	conserved Plasmodium protein, unknown function	0	10.943	7	2	5	2	746	87.3	6.37		21.99		2	High	High	High	1		GPI-anchor transamidase complex	N/A	attachment of GPI anchor to protein	apicoplast	N/A	N/A
High	PF3D7_0314000	HSP20-like chaperone, putative	0	10.911	18	3	5	3	275	32.6	5.25	87.43	12.45	1	3	High	Not Found	High	1		N/A	N/A	N/A	cytoplasm;cytosol;nucleus	Hsp90 protein binding;chaperone binding	chaperone-mediated protein complex assembly;negative regulation of ATP-dependent activity;protein folding
High	PF3D7_0904400	signal peptidase complex subunit 3, putative	0	10.899	20	3	11	3	185	22.2	9.29	246.54	22.68	2	2	High	High	High	1		integral component of membrane;signal peptidase complex	serine-type endopeptidase activity	signal peptide processing	osmiophilic body;signal peptidase complex	N/A	protein targeting to ER;signal peptide processing
High	PF3D7_1105300	conserved Plasmodium protein, unknown function	0	10.815	6	4	17	4	730	86.9	8.46	575.78	23.91	4	4	High	High	High	1		N/A	N/A	N/A	N/A	N/A	N/A
High	PF3D7_1468700	eukaryotic initiation factor 4A	0	10.785	12	2	4	2	398	45.3	5.69		13.03		2	High	High	High	1		N/A	ATP binding;DNA helicase activity;helicase activity;nucleic acid binding	N/A	cytoplasm;cytoplasmic stress granule;eukaryotic translation initiation factor 4F complex;extracellular vesicle;food vacuole;nucleus	3'-5' DNA/RNA helicase activity;ATP hydrolysis activity;RNA binding;RNA cap binding;helicase activity;mRNA binding;translation initiation factor activity	cytoplasmic translational initiation;regulation of translational initiation
High	PF3D7_0512600	ras-related protein Rab-1B	0	10.741	38	4	15	3	200	22.9	6.58	742.28	13.24	2	4	High	High	High	1		N/A	GTP binding;GTPase activity	N/A	Maurer's cleft;cis-Golgi network;endoplasmic reticulum;endoplasmic reticulum-Golgi intermediate compartment;food vacuole	protein binding	protein transport
High	PF3D7_1432900	SF-assemblin, putative	0	10.737	15	3	13	3	269	31.2	5.22	506.52	16.49	3	3	High	High	High	1		cytoplasm;microtubule	structural constituent of cytoskeleton	N/A	N/A	N/A	N/A
High	PF3D7_0807300	ras-related protein Rab-18	0	10.735	22	3	21	3	201	23.1	7.96	703.56	18.05	3	3	High	High	High	1		N/A	GTP binding;GTPase activity	N/A	Golgi apparatus;endomembrane system;membrane;nucleus	GTP binding;GTPase activity	intracellular protein transport;small GTPase mediated signal transduction
High	PF3D7_1219600	phospholipid-transporting ATPase 2	0	10.723	3	3	18	3	1555	179	7.09	404.68	15.48	3	3	High	High	High	1		integral component of membrane	ATP binding;ATPase-coupled intramembrane lipid transporter activity;hydrolase activity;magnesium ion binding;nucleotide binding	phospholipid transport	integral component of membrane;plasma membrane	ATP hydrolysis activity;ATPase-coupled intramembrane lipid transporter activity;protein binding	phospholipid translocation;phospholipid transport;response to xenobiotic stimulus
High	PF3D7_0820200	phosphatidylglycerophosphate synthase	0	10.707	9	3	9	3	661	78	7.84	330.14	20.13	1	3	High	High	High	1		N/A	ATP binding;CDP-diacylglycerol-glycerol-3-phosphate 3-phosphatidyltransferase activity;catalytic activity	cardiolipin biosynthetic process	mitochondrion	CDP-diacylglycerol-glycerol-3-phosphate 3-phosphatidyltransferase activity	cardiolipin biosynthetic process;glycerol-3-phosphate metabolic process;phosphatidylglycerol biosynthetic process
High	PF3D7_1124000	endoplasmic reticulum oxidoreductin, putative	0	10.609	9	4	28	4	465	55	8.13	950.81	24.48	4	4	High	High	High	1		endoplasmic reticulum	oxidoreductase activity, acting on a sulfur group of donors, disulfide as acceptor;protein disulfide isomerase activity	oxidation-reduction process	Maurer's cleft;endoplasmic reticulum;endoplasmic reticulum membrane	oxidoreductase activity;protein disulfide isomerase activity;protein-disulfide reductase activity	protein folding;protein folding in endoplasmic reticulum
High	PF3D7_1117300	conserved protein, unknown function	0	10.591	20	2	20	2	128	15.3	9.73	836.29	23.46	2	2	High	High	High	1		N/A	N/A	N/A	N/A	N/A	N/A
High	PF3D7_0515900	NLI interacting factor-like phosphatase, putative	0	10.553	13	2	5	2	328	39.7	9.74		18.75		2	High	High	High	1		N/A	phosphatase activity	N/A	cytoplasm	phosphoprotein phosphatase activity	N/A
High	PF3D7_0217500	calcium-dependent protein kinase 1	0	10.445	9	4	11	4	524	60.8	7.58	333.43	11.34	4	4	High	High	High	1		N/A	ATP binding;calcium ion binding;protein kinase activity	protein phosphorylation	cytoplasm;membrane;nucleus;plasma membrane;symbiont-containing vacuolar space;symbiont-containing vacuole;symbiont-containing vacuole membrane	14-3-3 protein binding;calcium-dependent protein serine/threonine kinase activity;calmodulin binding;protein binding;protein serine/threonine kinase activity	entry into host;exit from host cell;intracellular signal transduction;peptidyl-serine phosphorylation;protein autophosphorylation;protein phosphorylation;response to drug;response to xenobiotic stimulus
High	PF3D7_1017500	myosin essential light chain ELC	0	10.404	13	1	12	1	134	15.7	5.11	462.66	20.81	1	1	High	High	High	1		N/A	N/A	N/A	cell surface;inner membrane pellicle complex;nucleus	protein binding	N/A
High	PF3D7_1123900	13 kDa ribonucleoprotein-associated protein, putative	0	10.358	13	1	10	1	145	16	5.16	443.97	16.47	1	1	High	High	High	1		nucleolus	RNA binding	N/A	U4/U6 x U5 tri-snRNP complex;box C/D RNP complex;nucleolus;nucleus;precatalytic spliceosome;small-subunit processome	RNA binding;U3 snoRNA binding;U4 snRNA binding	mRNA splicing, via spliceosome;maturation of LSU-rRNA;maturation of SSU-rRNA
High	PF3D7_1337200	1-deoxy-D-xylulose 5-phosphate synthase	0	10.329	6	3	8	3	1205	140.1	8.78	213.58	12.35	2	3	High	High	High	1		integral component of membrane	1-deoxy-D-xylulose-5-phosphate synthase activity;catalytic activity;metal ion binding	1-deoxy-D-xylulose 5-phosphate biosynthetic process;terpenoid biosynthetic process;thiamine biosynthetic process	apicoplast	transketolase or transaldolase activity	N/A
High	PF3D7_0316700	protein YOP1, putative	0	10.319	21	3	21	3	221	26	9.58	764.07	23.81	3	3	High	High	High	1		integral component of membrane	N/A	N/A	cell surface;endoplasmic reticulum;nucleus	N/A	endoplasmic reticulum organization;endoplasmic reticulum tubular network organization
High	PF3D7_1133900	conserved Plasmodium protein, unknown function	0	10.307	3	2	5	2	1231	146.3	4.94	44.36	16.31	1	2	High	High	High	1		N/A	N/A	N/A	N/A	N/A	N/A
High	PF3D7_0524000	karyopherin beta	0	10.306	6	5	8	5	1123	127.3	4.92	171.87	6.74	4	4	High	High	High	1		N/A	N/A	protein import into nucleus	RNA N6-methyladenosine methyltransferase complex;cytoplasm;food vacuole;nuclear pore;nucleus	RNA binding;nuclear import signal receptor activity;nuclear localization sequence binding;protein domain specific binding;protein heterodimerization activity	NLS-bearing protein import into nucleus;nucleocytoplasmic transport;protein import into nucleus
High	PF3D7_1135100	protein phosphatase PPM8, putative	0	10.25	9	4	11	4	689	79.9	7.12	267.96	13.75	3	4	High	High	High	1		N/A	phosphatase activity;protein serine/threonine phosphatase activity	protein dephosphorylation	cytoplasm;nucleus	magnesium-dependent protein serine/threonine phosphatase activity;protein serine/threonine phosphatase activity	N/A
High	PF3D7_0716300	conserved protein, unknown function	0	10.25	8	4	15	4	522	60.6	4.54	466.41	14.46	4	4	High	Not Found	High	1		N/A	N/A	N/A	nucleus	N/A	N/A
High	PF3D7_1120100	phosphoglycerate mutase, putative	0	10.241	22	4	12	4	250	28.8	8.28	368.11	7.49	4	3	High	High	High	1		N/A	catalytic activity;intramolecular transferase activity, phosphotransferases;phosphoglycerate mutase activity	glycolytic process	Maurer's cleft;cytosol;nucleus	phosphoglycerate mutase activity;protein binding	glycolytic process
High	PF3D7_1401400	early transcribed membrane protein 14.1	0	10.074	46	3	13	3	107	11.4	9.63	587.24	27.42	2	3	High	High	High	1		N/A	N/A	N/A	symbiont-containing vacuole membrane	N/A	N/A
High	PF3D7_0306900	40S ribosomal protein S23, putative	0	10.045	19	1	5	1	145	16.1	10.83		17.4		1	High	High	High	1		ribosome;small ribosomal subunit	structural constituent of ribosome	translation	cytosolic small ribosomal subunit;nucleus;ribosome	structural constituent of ribosome	translation
High	PF3D7_1038000	antigen UB05	0	9.999	37	2	10	2	120	13.8	9.54	212.27	7.86	1	2	High	High	High	1		N/A	N/A	N/A	nucleus	N/A	N/A
High	PF3D7_1012900	autophagy-related protein 18	0	9.991	12	3	10	3	380	43.5	9.22	370.74	15.57	2	3	High	High	High	1		N/A	protein binding	N/A	cytoplasmic vesicle;cytosol;extrinsic component of membrane;food vacuole;phagophore assembly site membrane	phosphatidylinositol-3,5-bisphosphate binding;phosphatidylinositol-3-phosphate binding;protein binding	autophagosome assembly;autophagy of mitochondrion;autophagy of nucleus;plastid fission;protein lipidation;protein localization to phagophore assembly site;response to xenobiotic stimulus
High	PF3D7_0914400	protein KIC3	0	9.969	16	2	8	2	249	28.4	6.43	129.96	10.82	1	2	High	Not Found	High	1	Met-loss+Acetyl [N-Term]	N/A	N/A	N/A	nucleus	N/A	N/A
High	PF3D7_1320600	ras-related protein Rab-11A	0	9.892	20	2	5	2	216	24.7	8.91	27.06	20.62	1	2	High	High	High	1		N/A	GTP binding;GTPase activity	N/A	cytosol;endosome;food vacuole;inner membrane pellicle complex;membrane;recycling endosome;rhoptry	protein binding	small GTPase mediated signal transduction
High	PF3D7_0621200	pyridoxine biosynthesis protein PDX1	0	9.873	7	1	5	1	301	33	7.21		15.09		1	High	High	High	1		N/A	catalytic activity;pyridoxal 5'-phosphate synthase (glutamine hydrolysing) activity	pyridoxal phosphate biosynthetic process;vitamin B6 biosynthetic process	cytosol;extracellular vesicle;nucleus	amine-lyase activity;catalytic activity;glutaminase activity;identical protein binding	cellular amino acid metabolic process;pyridoxal phosphate biosynthetic process;pyridoxine biosynthetic process;response to singlet oxygen;vitamin B6 biosynthetic process
High	PF3D7_0719600	60S ribosomal protein L11a, putative	0	9.871	26	3	15	3	173	20.2	10.1	345.7	10.51	3	3	High	High	High	1		ribosome	structural constituent of ribosome	translation	cytosolic large ribosomal subunit;nucleus	RNA binding;structural constituent of ribosome	ribosomal large subunit assembly;translation
High	PF3D7_1135400	HotDog domain-containing protein, putative	0	9.777	19	4	21	4	245	28.5	8.7	553.76	15.3	3	4	High	High	High	1		N/A	N/A	N/A	symbiont-containing vacuole	RNA binding	N/A
High	PF3D7_0220800	cytoadherence linked asexual protein 2	0	9.724	2	3	16	1	1440	171.1	7.55	435.97	11.06	3	3	Not Found	High	Not Found	1		N/A	N/A	cytoadherence to microvasculature, mediated by symbiont protein	rhoptry	N/A	N/A
High	PF3D7_1141600	dolichol-phosphate mannosyltransferase	0	9.717	22	3	12	3	259	30.1	8.53	311.2	17.44	2	3	High	High	High	1		N/A	dolichyl-phosphate beta-D-mannosyltransferase activity	N/A	endoplasmic reticulum;endoplasmic reticulum membrane	dolichyl-phosphate beta-D-mannosyltransferase activity	GPI anchor biosynthetic process;dolichol metabolic process;protein O-linked mannosylation;protein glycosylation
High	PF3D7_1222700	glideosome-associated protein 45	0	9.651	13	2	12	2	204	23.6	4.53	544.31	10.4	2	2	High	High	High	1		N/A	N/A	N/A	extrinsic component of membrane;host cell membrane;inner membrane pellicle complex	protein binding	entry into host
High	PF3D7_0417300	LETM1-like protein, putative	0	9.539	3	3	13	3	802	95.4	9.33	455.24	11.57	3	3	High	High	High	1		integral component of membrane;mitochondrion	ribosome binding	N/A	Maurer's cleft;mitochondrion	N/A	cellular metal ion homeostasis
High	PF3D7_0614300	major facilitator superfamily-related transporter, putative	0	9.496	5	4	13	4	853	96.9	7.8	293.65	9	3	3	High	High	High	1	Met-loss+Acetyl [N-Term]; Acetyl [N-Term]	integral component of membrane	transmembrane transporter activity	transmembrane transport	membrane	N/A	N/A
High	PF3D7_1019400	60S ribosomal protein L30e, putative	0	9.455	18	2	11	2	108	11.8	9.39	345.62	10.79	2	2	High	High	High	1		N/A	RNA binding	N/A	cytosolic large ribosomal subunit;nucleus	RNA binding;structural constituent of ribosome	translation
High	PF3D7_1354200	phosphoinositide phosphatase SAC1	0	9.451	5	3	10	3	803	95	8.79	368.11	13.39	3	3	High	High	High	1		integral component of membrane	inositol-1,3,4,5-tetrakisphosphate 5-phosphatase activity;inositol-1,4,5-trisphosphate 5-phosphatase activity;inositol-polyphosphate 5-phosphatase activity;phosphoric ester hydrolase activity	N/A	Golgi apparatus;endoplasmic reticulum	phosphatidylinositol-3,5-bisphosphate 5-phosphatase activity;phosphatidylinositol-3-phosphatase activity;phosphatidylinositol-4-phosphate phosphatase activity	phosphatidylinositol dephosphorylation
High	PF3D7_1460700	60S ribosomal protein L27	0	9.398	22	3	11	3	146	16.7	10.23	425.45	14.06	3	3	High	High	High	1		ribosome	structural constituent of ribosome	translation	cytosolic large ribosomal subunit;nucleus	RNA binding;structural constituent of ribosome	translation
High	PF3D7_0501000	Plasmodium exported protein, unknown function	0	9.372	14	3	10	3	260	30.7	9.45	432.07	9.03	3	2	High	High	High	1		integral component of membrane	N/A	N/A	Maurer's cleft;extracellular vesicle;nucleus	N/A	N/A
High	PF3D7_1358000	patatin-like phospholipase, putative	0	9.36	3	4	12	4	2012	238.1	8.02	294.81	18.1	3	3	High	High	High	1		integral component of membrane	phospholipase A2 activity;phospholipase A2 activity (consuming 1,2-dipalmitoylphosphatidylcholine);phospholipase A2 activity consuming 1,2-dioleoylphosphatidylethanolamine)	lipid catabolic process;lipid metabolic process	apicoplast;mitochondrion	lipase activity	lipid metabolic process;neutral lipid biosynthetic process;phosphatidylglycerol metabolic process
High	PF3D7_1127500	protein disulfide-isomerase, putative	0	9.336	13	3	8	3	424	51.2	6.92	262.68	12.79	2	3	High	High	High	1		N/A	N/A	N/A	endoplasmic reticulum	protein disulfide isomerase activity	protein folding;response to endoplasmic reticulum stress
High	PF3D7_1457000	signal peptide peptidase	0	9.288	4	2	13	2	412	47.5	8.81	569.78	15.83	2	2	High	High	High	1		integral component of membrane	aspartic-type endopeptidase activity;serine-type endopeptidase activity	N/A	cell surface;endoplasmic reticulum;integral component of cytoplasmic side of endoplasmic reticulum membrane;integral component of lumenal side of endoplasmic reticulum membrane;microneme	aspartic endopeptidase activity, intramembrane cleaving;peptidase activity;protein homodimerization activity	membrane protein proteolysis;response to xenobiotic stimulus;signal peptide processing
High	PF3D7_1368900	conserved protein, unknown function	0	9.214	4	2	6	2	450	52	7.62	302.23	10.49	1	1	High	High	High	1	Acetyl [N-Term]; Met-loss+Acetyl [N-Term]	N/A	N/A	N/A	N/A	N/A	N/A
High	PF3D7_0402100	Plasmodium exported protein (PHISTb), unknown function	0	9.092	10	4	9	4	575	67.7	4.63	208.66	8.99	3	4	High	High	High	1		integral component of membrane	N/A	N/A	Maurer's cleft;host cell	protein binding	N/A
High	PF3D7_1406600	ATP-dependent Clp protease regulatory subunit ClpC	0	9.07	7	4	12	4	1341	155.9	7.74	196.34	10.14	2	4	High	High	High	1		N/A	ATP binding;ATP hydrolysis activity	N/A	apicoplast;cytoplasm;endopeptidase Clp complex	ATP binding;ATP hydrolysis activity;protein binding;serine-type endopeptidase activity	cell division;cellular response to heat;plastid organization;response to unfolded protein
High	PF3D7_1422500	ERAD-associated E3 ubiquitin-protein ligase HRD1	0	9.03	9	3	10	3	510	59.7	7.99	340.06	15.95	2	3	High	High	High	1		integral component of membrane	acyltransferase activity	N/A	cell surface;endoplasmic reticulum;endoplasmic reticulum membrane	ubiquitin protein ligase activity;ubiquitin-protein transferase activity	ubiquitin-dependent protein catabolic process
High	PF3D7_1024500	conserved Plasmodium protein, unknown function	0	9.02	15	3	15	3	264	30.9	9.85	535.82	11.92	3	3	High	High	High	1		N/A	N/A	N/A	mitochondrion	N/A	N/A
High	PF3D7_1369000	glycosylphosphatidylinositol anchor attachment 1 protein, putative	0	8.867	5	3	13	3	795	94.6	9.01	308.7	15.49	3	3	High	High	High	1		GPI-anchor transamidase complex;integral component of membrane	N/A	N/A	GPI-anchor transamidase complex;endoplasmic reticulum	N/A	attachment of GPI anchor to protein
High	PF3D7_0307100	40S ribosomal protein S12, putative	0	8.848	18	3	15	3	141	15.4	5.05	500.42	10.15	3	3	High	High	High	1		ribosome	structural constituent of ribosome	translation	cytosolic small ribosomal subunit;nucleus	structural constituent of ribosome	translation
High	PF3D7_0720500	conserved Plasmodium protein, unknown function	0	8.833	24	2	7	2	134	16	9.32	33.82	15.05	1	2	Not Found	High	High	1	Met-loss+Acetyl [N-Term]	integral component of membrane	N/A	N/A	N/A	N/A	N/A
High	PF3D7_0715900	cation diffusion facilitator family protein, putative	0	8.77	6	2	10	2	556	62.9	6.3	344.97	12.76	2	2	High	High	High	1		integral component of membrane	cation transmembrane transporter activity	cation transport;transmembrane transport	cytosol;integral component of plasma membrane;plasma membrane	zinc ion transmembrane transporter activity	zinc ion transmembrane transport;zinc ion transport
High	PF3D7_1312700	conserved Plasmodium protein, unknown function	0	8.717	9	3	6	3	562	66.9	6.74	164.18	8.98	2	3	Not Found	High	High	1		N/A	N/A	N/A	nucleus	N/A	N/A
High	PF3D7_1431600	succinate--CoA ligase [ADP-forming] subunit beta	0	8.713	19	4	7	4	462	52.1	7.87	90.72	8.44	1	4	High	High	High	1		N/A	ATP binding;catalytic activity;magnesium ion binding	tricarboxylic acid cycle	mitochondrial matrix;mitochondrion;succinate-CoA ligase complex	succinate-CoA ligase (ADP-forming) activity;succinate-CoA ligase (GDP-forming) activity	succinyl-CoA metabolic process;tricarboxylic acid cycle
High	PF3D7_0215000	acyl-CoA synthetase	0	8.699	7	4	16	4	885	102.1	5.29	376.6	15.17	4	4	High	High	High	1		N/A	decanoate-CoA ligase activity	N/A	endoplasmic reticulum;membrane	long-chain fatty acid-CoA ligase activity	fatty acid metabolic process;long-chain fatty acid transport
High	PF3D7_1409600	histidine phosphatase, putative	0	8.643	5	2	6	2	768	92.7	7.34	36.59	14.01	1	2	High	High	High	1		integral component of membrane	N/A	N/A	cytoplasm	intramolecular transferase activity, phosphotransferases	N/A
High	PF3D7_0404900	6-cysteine protein P41	0	8.562	12	3	6	3	378	43.1	8.32	155.25	4.03	3	3	High	Not Found	High	1		N/A	N/A	N/A	anchored component of plasma membrane;cell surface;symbiont-containing vacuolar space	protein binding	entry into host
High	PF3D7_1238800	acyl-CoA synthetase	0	8.545	9	4	6	4	792	92	8.72	153.19	4.41	1	4	High	High	High	1		N/A	decanoate-CoA ligase activity	N/A	endoplasmic reticulum;membrane;nucleus	long-chain fatty acid-CoA ligase activity	fatty acid metabolic process;response to xenobiotic stimulus
High	PF3D7_0703600	conserved protein, unknown function	0	8.503	6	1	12	1	262	31.4	5.33	428.33	12.04	1	1	High	High	High	1		N/A	N/A	N/A	nucleus	N/A	N/A
High	PF3D7_1469200	shewanella-like protein phosphatase 1, putative	0	8.472	9	3	11	3	358	42.3	9.51	368.99	5.69	3	3	High	High	High	1		N/A	hydrolase activity;phosphoprotein phosphatase activity	N/A	cytoplasm;endoplasmic reticulum;nucleus	phosphatase activity	N/A
High	PF3D7_0715600	GTP-binding translation elongation factor tu family protein, putative	0	8.464	8	4	6	4	754	86.2	8.54	110.16	7.1	2	4	Not Found	High	High	1		N/A	GTP binding;GTPase activity	N/A	nucleus;ribonucleoprotein complex	GTP binding;GTPase activity;translation elongation factor activity	translational elongation
High	PF3D7_1103400	iron-sulfur cluster assembly protein SufD	0	8.355	4	4	9	4	1462	172.3	7.91	179.3	9.12	3	4	High	Not Found	High	1		N/A	N/A	iron-sulfur cluster assembly	apicoplast;iron-sulfur cluster assembly complex	protein binding	N/A
High	PF3D7_0710200	conserved Plasmodium protein, unknown function	0	8.317	1	3	14	3	2910	350.5	5.85	382.76	12.86	3	3	High	High	High	1		N/A	N/A	N/A	nucleus	N/A	N/A
High	PF3D7_0916100	thioredoxin 3	0	8.291	17	2	9	2	180	20.9	8.48	266.57	9.55	2	2	High	High	High	1		integral component of membrane	N/A	N/A	endoplasmic reticulum	N/A	cell redox homeostasis
High	PF3D7_1334500	MSP7-like protein	0	8.229	11	4	9	4	593	70.6	5.08	228.5	1.87	3	4	High	High	High	1		N/A	N/A	N/A	Maurer's cleft	N/A	N/A
High	PF3D7_1122100	GPI transamidase component GPI16, putative	0	8.173	4	1	4	1	514	60.7	6.73	159.8	7.21	1	1	Not Found	Not Found	High	1		GPI-anchor transamidase complex	N/A	attachment of GPI anchor to protein	GPI-anchor transamidase complex	GPI-anchor transamidase activity	attachment of GPI anchor to protein
High	PF3D7_1034400	flavoprotein subunit of succinate dehydrogenase	0	8.094	5	2	9	2	631	70.7	8.21	355.82	10.94	2	2	High	High	High	1		N/A	flavin adenine dinucleotide binding;oxidoreductase activity;oxidoreductase activity, acting on the CH-CH group of donors	electron transport chain;oxidation-reduction process;tricarboxylic acid cycle	mitochondrial respiratory chain complex II, succinate dehydrogenase complex (ubiquinone);mitochondrion	electron transfer activity;flavin adenine dinucleotide binding;oxidoreductase activity;succinate dehydrogenase (ubiquinone) activity;succinate dehydrogenase activity	mitochondrial electron transport, succinate to ubiquinone;tricarboxylic acid cycle
High	PF3D7_1342100	aconitate hydratase	0	8.083	5	3	9	3	909	103.3	7.69	151.74	14.69	2	3	High	High	High	1		N/A	citrate dehydratase activity	N/A	cytosol;food vacuole;mitochondrion	4 iron, 4 sulfur cluster binding;aconitate hydratase activity;iron ion binding	citrate metabolic process;regulation of translational initiation by iron;tricarboxylic acid cycle
High	PF3D7_0416700	CDGSH iron-sulfur domain-containing protein, putative	0	8.043	33	3	14	3	89	10.2	10.13	384.38	11.75	3	3	High	High	High	1		intracellular membrane-bounded organelle	2 iron, 2 sulfur cluster binding;metal ion binding	N/A	mitochondrion	N/A	N/A
High	PF3D7_1409400	conserved protein, unknown function	0	8.018	12	3	8	3	262	30.5	8.57	263.95	10.32	2	2	High	High	High	1	Met-loss+Acetyl [N-Term]; Acetyl [N-Term]	N/A	N/A	N/A	cell surface	N/A	N/A
High	PF3D7_API02900	elongation factor Tu	0	7.973	13	3	9	3	410	46.6	8.28	210.13	9.65	3	3	High	High	High	1		apicoplast;plastid	GTP binding;GTPase activity;translation elongation factor activity	translational elongation	apicoplast;mitochondrion	translation elongation factor activity	mitochondrial translational elongation;translational elongation
High	PF3D7_1113100	protein tyrosine phosphatase	0	7.882	12	2	8	2	218	25.1	8.16	427.72	10.34	2	2	High	High	High	1		N/A	phosphatase activity;protein tyrosine/serine/threonine phosphatase activity	dephosphorylation;protein dephosphorylation	cell surface;cytoplasm;microneme;nucleus;rhoptry	protein tyrosine phosphatase activity	protein prenylation;response to xenobiotic stimulus
High	PF3D7_0307200	60S ribosomal protein L7, putative	0	7.869	12	3	12	3	257	30.5	10.35	409.29	13.37	2	2	High	High	High	1	Acetyl [N-Term]; Met-loss+Acetyl [N-Term]	cytosolic large ribosomal subunit	structural constituent of ribosome	maturation of LSU-rRNA from tricistronic rRNA transcript (SSU-rRNA, 5.8S rRNA, LSU-rRNA)	cytosolic large ribosomal subunit;nucleus	RNA binding;structural constituent of ribosome	maturation of LSU-rRNA from tricistronic rRNA transcript (SSU-rRNA, 5.8S rRNA, LSU-rRNA);translation
High	PF3D7_1131100	serpentine receptor 1, putative	0	7.861	5	3	6	3	773	94.4	7.94	191.13	6.88	3	1	High	High	High	1		integral component of membrane;membrane	N/A	N/A	endomembrane system;membrane	N/A	N/A
High	PF3D7_0604100	AP2 domain transcription factor	0	7.846	2	3	9	3	1979	229.5	6.18	268.55	10.36	3	3	High	High	High	1		N/A	N/A	N/A	nuclear periphery;nucleus	sequence-specific DNA binding;telomeric DNA binding	N/A
High	PF3D7_0105200	RAP protein RAP1	0	7.829	8	3	8	3	568	67.1	8.16	279.9	9.62	3	3	High	High	High	1		N/A	N/A	N/A	mitochondrion	mRNA binding;mitochondrial ribosome binding;rRNA binding	N/A
High	PF3D7_0528100	AP-1/2 complex subunit beta, putative	0	7.696	4	2	4	2	929	106.1	6.04	115	4.8	1	2	Not Found	Not Found	High	1		clathrin adaptor complex;membrane coat	clathrin binding	intracellular protein transport;protein transport;vesicle-mediated transport	nucleus	protein binding	vesicle-mediated transport
High	PF3D7_1463200	replication factor C subunit 3, putative	0	7.597	11	2	4	2	344	39.2	7.09	69.89	7.91	1	2	High	High	High	1		N/A	ATP binding;ATP hydrolysis activity;DNA binding	DNA replication	DNA replication factor C complex;PCNA complex;nucleus	N/A	DNA repair;DNA replication;DNA strand elongation involved in DNA replication;DNA-dependent DNA replication;leading strand elongation
High	PF3D7_0316600	formate-nitrite transporter	0	7.587	9	3	21	3	309	34.4	8.5	865.6	21.62	2	3	High	High	High	1		membrane	transmembrane transporter activity	transmembrane transport	cell surface;integral component of plasma membrane;plasma membrane	high-affinity secondary active nitrite transmembrane transporter activity;lactate:proton symporter activity	acetate transport;formate transport;lactate transmembrane transport;nitrite transport;pyruvate transport;response to xenobiotic stimulus
High	PF3D7_0813300	NPL domain-containing protein, putative	0	7.574	6	1	7	1	315	36.2	4.26	309.05	10.6	1	1	High	High	High	1		N/A	N/A	N/A	food vacuole;nucleolus;nucleus	RNA binding	N/A
High	PF3D7_1218000	thrombospondin-related apical membrane protein	0	7.519	7	1	4	1	352	41.2	5.6		13.43		1	High	High	High	1		N/A	N/A	N/A	Golgi apparatus;cell surface;endoplasmic reticulum;microneme;plasma membrane;protein-containing complex;rhoptry	protease binding	entry into host
High	PF3D7_1148700	Plasmodium exported protein (PHISTc), unknown function	0	7.503	5	1	7	1	370	43.8	8.9	362.5	9.42	1	1	High	High	High	1		N/A	N/A	N/A	Maurer's cleft;host cell membrane;host cell periphery	N/A	N/A
High	PF3D7_0815000	selenoprotein 3	0	7.5	14	3	7	3	351	41.5	9.66	92.56	4.73	2	3	High	High	High	1		N/A	N/A	N/A	apicoplast;nucleus	N/A	cell redox homeostasis
High	PF3D7_1334800	MSP7-like protein	0	7.449	19	3	8	3	281	32.8	6.42	264.65	13.83	1	3	High	High	High	1		N/A	N/A	N/A	cell surface;symbiont-containing vacuole	N/A	N/A
High	PF3D7_1129900	major facilitator superfamily-related transporter, putative	0	7.424	6	3	13	3	609	70.1	7.99	244.59	4.6	3	3	High	High	High	1		integral component of membrane	N/A	N/A	plasma membrane	N/A	N/A
High	PF3D7_1202200	mitochondrial phosphate carrier protein	0	7.406	15	3	6	3	324	36.8	9.48	78.47	10.59	2	3	High	High	High	1		N/A	N/A	N/A	integral component of mitochondrial inner membrane;mitochondrial inner membrane;mitochondrion	inorganic phosphate transmembrane transporter activity	phosphate ion transmembrane transport
High	PF3D7_1432800	HP12 protein homolog, putative	0	7.377	4	2	10	2	733	85.7	6.8	340.48	11.46	2	2	Not Found	High	High	1		integral component of membrane	N/A	N/A	trans-Golgi network	N/A	N/A
High	PF3D7_1223700	vacuolar iron transporter	0	7.37	7	3	14	3	273	31	5.35	482.89	14.77	3	3	High	High	High	1		integral component of membrane	manganese ion transmembrane transporter activity	cellular manganese ion homeostasis	endoplasmic reticulum;membrane	antiporter activity;ferrous iron transmembrane transporter activity;iron ion transmembrane transporter activity;manganese ion transmembrane transporter activity	cellular iron ion homeostasis;cellular manganese ion homeostasis;intracellular sequestering of iron ion;iron ion transport
High	PF3D7_0113900	CX3CL1-binding protein 1	0	7.366	9	2	8	2	243	28.2	8.9	337.14	5.06	2	2	High	High	High	1		integral component of membrane	N/A	N/A	Maurer's cleft;host cell cytoplasm;host cell surface	chemokine binding;protein binding	cytoadherence to microvasculature, mediated by symbiont protein
High	PF3D7_1215000	thioredoxin peroxidase 2	0	7.351	25	3	12	3	216	24.7	8.57	269.94	14.71	3	3	High	High	High	1		N/A	antioxidant activity;oxidoreductase activity;peroxiredoxin activity	oxidation-reduction process	cytosol;mitochondrion	thioredoxin peroxidase activity	cell redox homeostasis;response to oxidative stress
High	PF3D7_1326000	respiratory chain complex 3 associated protein 2	0	7.343	22	3	9	3	163	19.3	9.1	158.58	3.23	2	3	High	High	High	1		integral component of membrane	N/A	N/A	cell surface;mitochondrial respiratory chain complex III;mitochondrion	N/A	N/A
High	PF3D7_0530200	phosphoenolpyruvate/phosphate translocator	0	7.312	3	1	12	1	524	59.8	9.91	627.38	17.3	1	1	High	High	High	1		N/A	N/A	N/A	Golgi apparatus;apicoplast;integral component of plastid inner membrane;plastid inner membrane	GDP-fucose transmembrane transporter activity;antiporter activity;glucose 6-phosphate:inorganic phosphate antiporter activity;nucleotide-sugar transmembrane transporter activity;transmembrane transporter activity;triose-phosphate:phosphate antiporter activity	glucose import
High	PF3D7_1446200	M17 leucyl aminopeptidase	0	7.248	7	3	9	3	605	67.8	8.6	281.63	12.19	2	3	High	High	High	1		cytoplasm	manganese ion binding;metalloaminopeptidase activity	protein metabolic process;proteolysis	apicoplast;cytosol;food vacuole	aminopeptidase activity;identical protein binding;metal ion binding;metalloaminopeptidase activity	proteolysis
High	PF3D7_0317000	proteasome subunit alpha type-3, putative	0	7.202	8	2	6	2	252	29.3	6.84	165.76	7.81	1	1	High	High	High	1	Acetyl [N-Term]; Met-loss+Acetyl [N-Term]	proteasome core complex;proteasome core complex, alpha-subunit complex	N/A	proteolysis involved in cellular protein catabolic process;ubiquitin-dependent protein catabolic process	cytoplasm;nucleus;proteasome core complex;proteasome core complex, alpha-subunit complex	endopeptidase activity	proteasomal protein catabolic process;proteasomal ubiquitin-independent protein catabolic process;proteasome-mediated ubiquitin-dependent protein catabolic process;ubiquitin-dependent protein catabolic process
High	PF3D7_1116000	rhoptry neck protein 4	0	7.114	5	4	6	4	1201	135.5	5.58	155.92	5.59	2	2	High	High	High	1		N/A	N/A	N/A	food vacuole;nucleus;protein-containing complex;rhoptry;rhoptry neck	antigen binding;host cell surface binding;protein binding	entry into host
High	PF3D7_0936000	ring-exported protein 2	0	7.061	26	2	8	2	94	10.8	7.87	537.48	12.86	2	2	High	High	High	1		integral component of membrane	N/A	N/A	Maurer's cleft	protein binding	N/A
High	PF3D7_0911800	conserved Plasmodium protein, unknown function	0	7.06	20	2	4	2	276	32.9	9.5		6.42		2	High	Not Found	High	1		integral component of membrane	N/A	N/A	N/A	N/A	N/A
High	PF3D7_0819500	conserved protein, unknown function	0	7.049	13	3	5	3	386	45.7	5.81	131.04	3.08	2	3	High	High	High	1		integral component of membrane	N/A	N/A	N/A	N/A	N/A
High	PF3D7_1008100	PHD finger protein PHD1	0	7.015	2	4	10	4	3853	452.7	8.51	228.23	9.87	4	4	High	High	High	1		N/A	metal ion binding	N/A	histone acetyltransferase complex;nucleus	methylated histone binding	entry into host;histone H3-K4 trimethylation;histone H3-K9 acetylation
High	PF3D7_1472600	protein disulfide-isomerase	0	6.985	6	2	5	2	553	66.5	5.74	92.3	7.58	1	2	High	High	High	1		N/A	N/A	N/A	endoplasmic reticulum	protein disulfide isomerase activity	protein folding;response to endoplasmic reticulum stress
High	PF3D7_1446700	apicomplexan kinetochore protein 4, putative	0	6.965	13	3	4	3	357	42.6	4.97	64.72	8.05	1	3	Not Found	High	High	1		N/A	N/A	N/A	kinetochore;nucleus	N/A	N/A
High	PF3D7_0423700	early transcribed membrane protein 4	0	6.963	8	1	13	1	136	14.9	9.45	437.78	11.87	1	1	High	High	High	1		integral component of membrane	N/A	N/A	symbiont-containing vacuole membrane	N/A	N/A
High	PF3D7_1027800	60S ribosomal protein L3	0	6.901	10	3	9	3	386	44.2	10.2	301.89	5	2	3	High	High	High	1		ribosome	structural constituent of ribosome	translation	cytosolic large ribosomal subunit;intracellular;nucleus	RNA binding;structural constituent of ribosome	ribosomal large subunit assembly;translation
High	PF3D7_0208800	protein P22, putative	0	6.855	17	3	12	3	235	28.1	8.68	364.98	10.34	3	2	High	High	High	1		N/A	N/A	N/A	cytosol;plasma membrane	N/A	N/A
High	PF3D7_0317600	40S ribosomal protein S11, putative	0	6.854	7	2	2	2	161	18.7	10.17	140.8	2.49	1	1	High	Not Found	Not Found	1	Acetyl [N-Term]; Met-loss+Acetyl [N-Term]	ribosome	structural constituent of ribosome	translation	cytosolic small ribosomal subunit;extracellular vesicle;nucleus	structural constituent of ribosome	translation
High	PF3D7_0608500	proteasome subunit alpha type-2, putative	0	6.824	14	3	12	3	235	26.5	5.49	254.99	12.94	2	2	High	High	High	1	Acetyl [N-Term]; Met-loss+Acetyl [N-Term]	proteasome core complex;proteasome core complex, alpha-subunit complex	N/A	proteolysis involved in cellular protein catabolic process;ubiquitin-dependent protein catabolic process	cytoplasm;extracellular vesicle;nucleus;proteasome core complex;proteasome core complex, alpha-subunit complex	endopeptidase activity	proteasomal protein catabolic process;proteasomal ubiquitin-independent protein catabolic process;proteasome-mediated ubiquitin-dependent protein catabolic process;ubiquitin-dependent protein catabolic process
High	PF3D7_0415900	60S ribosomal protein L15, putative	0	6.801	7	1	10	1	205	24.1	11.25	412.94	13.2	1	1	High	High	High	1		ribosome	structural constituent of ribosome	translation	cytosolic large ribosomal subunit;nucleus;ribosome	RNA binding;structural constituent of ribosome	cytoplasmic translation;translation
High	PF3D7_0529400	apicomplexan kinetochore protein 5, putative	0	6.769	1	1	2	1	1582	185.3	7.11	193.6	4.35	1	1	Not Found	Not Found	High	1		N/A	N/A	N/A	N/A	N/A	N/A
High	PF3D7_1353700	reactive oxygen species modulator 1, putative	0	6.751	18	3	8	3	168	19	8.88	162.7	10.31	1	3	High	High	High	1		integral component of membrane	N/A	N/A	TIM23 mitochondrial import inner membrane translocase complex;mitochondrion	N/A	protein import into mitochondrial matrix;protein insertion into mitochondrial inner membrane
High	PF3D7_1331300	signal peptidase complex catalytic subunit SEC11	0	6.746	9	2	12	2	184	21.1	6.95	475.93	18.2	2	2	High	High	High	1	Acetyl [N-Term]	integral component of membrane;membrane	peptidase activity;serine-type endopeptidase activity	signal peptide processing	endoplasmic reticulum;signal peptidase complex	peptidase activity;protein binding	signal peptide processing
High	PF3D7_1246200	actin I	0	6.732	13	3	11	3	376	41.8	5.34	270.71	6.94	2	2	High	High	High	1	Met-loss+Acetyl [N-Term]	cytoplasm	ATP binding	N/A	actin filament;cell surface;extracellular vesicle;filamentous actin;food vacuole;nucleus	RNA binding;mRNA cap binding;protein binding;structural constituent of cytoskeleton	actin polymerization-dependent cell motility involved in migration of symbiont in host;cell division;cytoskeleton organization;entry into host
High	PF3D7_1102800	early transcribed membrane protein 11.2	0	6.709	31	1	1	1	94	10.2	9.99		6.23		1	High	Not Found	Not Found	1		N/A	N/A	N/A	symbiont-containing vacuole membrane	N/A	N/A
High	PF3D7_1129100	parasitophorous vacuolar protein 1	0	6.675	9	3	8	3	452	51.9	5.07	169.08	3.71	3	3	Not Found	Not Found	High	1		N/A	N/A	N/A	Maurer's cleft;food vacuole;merozoite dense granule;nucleus;protein-containing complex;symbiont-containing vacuole	protein binding	N/A
High	PF3D7_1132900	glycine cleavage system H protein	0	6.629	15	2	10	2	200	23.2	5.69	320.85	6.28	2	2	High	High	High	1		glycine cleavage complex	N/A	glycine decarboxylation via glycine cleavage system	mitochondrion	N/A	N/A
High	PF3D7_0626100	oxidoreductase, short-chain dehydrogenase family, putative	0	6.629	7	2	14	2	383	44.7	9.31	557.39	16.81	2	2	High	High	High	1		integral component of membrane	acetoacetyl-CoA reductase activity	oxidation-reduction process	N/A	oxidoreductase activity	N/A
High	PF3D7_1132200	T-complex protein 1 subunit alpha	0	6.586	5	1	2	1	544	60.2	7.08		5.79		1	Not Found	High	High	1		N/A	ATP binding;unfolded protein binding	protein folding	chaperonin-containing T-complex;cytosol;intracellular;nucleus	ATP binding;unfolded protein binding	protein folding
High	PF3D7_1202900	high mobility group protein B1	0	6.483	30	3	7	3	97	11.3	9.96	187.93	9.02	2	3	High	High	High	1		N/A	N/A	N/A	chromosome;cytosol;nucleus	DNA binding, bending;centromeric DNA binding	positive regulation of cytokine production;regulation of transcription by RNA polymerase II;regulation of transcription, DNA-templated
High	PF3D7_0904700	bacterial histone-like protein	0	6.478	14	2	4	2	189	22.5	9.32	132.44	0	1	2	High	High	Not Found	1		N/A	DNA binding	N/A	apicoplast;nucleus	DNA binding	protein tetramerization
High	PF3D7_0102500	erythrocyte binding antigen-181	0	6.457	3	3	11	3	1567	181	5.08	290.55	2.28	3	2	High	High	High	1		integral component of membrane	host cell surface receptor binding	obsolete pathogenesis	extracellular vesicle;microneme	heparin binding;sialic acid binding	cell-cell adhesion;entry into host
High	PF3D7_0212200	ribosomal protein L12, mitochondrial, putative	0	6.435	11	1	1	1	255	29.5	9.32		5.95		1	Not Found	Not Found	High	1		ribosome	structural constituent of ribosome	translation	cytosolic large ribosomal subunit;mitochondrion;nucleus	structural constituent of ribosome	translation
High	PF3D7_1147900	peroxisome assembly protein 22, putative	0	6.43	17	2	7	2	217	24.9	9.13	188.66	10.22	2	2	High	High	High	1		N/A	N/A	peroxisome organization	N/A	N/A	N/A
High	PF3D7_1431700	60S ribosomal protein L14, putative	0	6.392	13	2	8	2	165	19.3	10.18	254.66	9.21	2	2	High	High	High	1		ribosome	RNA binding;structural constituent of ribosome	translation	cytosolic large ribosomal subunit;cytosolic small ribosomal subunit;nucleus	RNA binding;structural constituent of ribosome	ribosomal large subunit biogenesis;translation
High	PF3D7_0719400	conserved Plasmodium protein, unknown function	0	6.387	3	3	10	3	1731	205.8	9.13	229.86	6.41	3	2	High	High	High	1		integral component of membrane	N/A	N/A	N/A	N/A	N/A
High	PF3D7_0812400	karyopherin alpha	0	6.346	9	3	9	3	545	61.1	5.3	185.31	3.94	3	3	High	High	High	1		cytoplasm	nuclear import signal receptor activity;protein binding	protein import into nucleus	nuclear pore;nucleus	RNA binding;nuclear import signal receptor activity;nuclear localization sequence binding;protein domain specific binding;protein heterodimerization activity	NLS-bearing protein import into nucleus;nucleocytoplasmic transport;response to xenobiotic stimulus
High	PF3D7_1137300	CLPTM1 domain-containing protein, putative	0	6.321	4	3	13	3	689	81.6	8.97	362.37	8.82	3	3	High	High	High	1		integral component of membrane;membrane	N/A	N/A	endomembrane system;membrane	N/A	N/A
High	PF3D7_1318100	ferredoxin	0	6.3	20	3	10	3	194	22.7	7.61	219.67	4.75	2	3	High	High	High	1		N/A	2 iron, 2 sulfur cluster binding;electron transfer activity;iron-sulfur cluster binding;metal ion binding	electron transport chain	apicoplast	2 iron, 2 sulfur cluster binding;electron transfer activity;protein binding	oxidation-reduction process
High	PF3D7_0525100	acyl-CoA synthetase	0	6.272	5	2	11	2	673	76.8	8.21	277.4	8.11	2	2	High	High	High	1		N/A	decanoate-CoA ligase activity	N/A	Maurer's cleft;endoplasmic reticulum;membrane	RNA binding;long-chain fatty acid-CoA ligase activity	fatty acid metabolic process;response to xenobiotic stimulus
High	PF3D7_0709000	chloroquine resistance transporter	0	6.219	13	3	6	3	424	48.6	8.57	148.13	5.48	2	3	High	High	High	1		integral component of membrane;vacuolar membrane	xenobiotic transmembrane transporter activity	xenobiotic transport	endoplasmic reticulum;food vacuole;membrane	ferric iron transmembrane transporter activity;ferrous iron transmembrane transporter activity;xenobiotic transmembrane transporter activity	glutathione transport;peptide transport;response to chloroquine;response to drug;response to xenobiotic stimulus
High	PF3D7_1447700	conserved protein, unknown function	0	6.219	10	2	7	2	342	40.7	9.47	271.33	10.57	1	2	High	High	High	1		N/A	N/A	N/A	N/A	RNA binding	N/A
High	PF3D7_1332000	syntaxin, Qa-SNARE family	0	6.215	10	2	10	2	281	32.8	7.39	261.38	11.48	2	2	High	High	High	1		membrane	N/A	vesicle-mediated transport	Golgi membrane;SNARE complex;cis-Golgi network;endomembrane system;endoplasmic reticulum;integral component of membrane	SNAP receptor activity;SNARE binding	endoplasmic reticulum to Golgi vesicle-mediated transport;intracellular protein transport;vesicle docking;vesicle fusion
High	PF3D7_0628100	HECT domain-containing protein 1, putative	0	6.206	0	2	8	2	10287	1205.3	7.96	193.59	6.31	2	2	High	High	High	1		integral component of membrane	protein binding;ubiquitin-protein transferase activity	N/A	N/A	ubiquitin protein ligase activity	N/A
High	PF3D7_0923800	thioredoxin reductase	0	6.206	3	1	2	1	617	68.7	8.62	123.65	4.55	1	1	Not Found	Not Found	High	1		N/A	flavin adenine dinucleotide binding;oxidoreductase activity;oxidoreductase activity, acting on a sulfur group of donors, NAD(P) as acceptor;thioredoxin-disulfide reductase activity	cell redox homeostasis;oxidation-reduction process	cytoplasm;mitochondrion	thioredoxin-disulfide reductase activity	cell redox homeostasis
High	PF3D7_0927800	cytochrome c oxidase subunit 5B, putative	0	6.206	16	2	5	2	273	32.3	6.71	68.62	6.99	1	2	High	High	High	1		mitochondrial envelope	cytochrome-c oxidase activity	N/A	mitochondrion	N/A	mitochondrial ATP synthesis coupled proton transport;mitochondrial electron transport, cytochrome c to oxygen
High	PF3D7_1324400	PRELI domain-containing protein, putative	0	6.161	18	2	5	2	183	21.7	9.16	58.34	11.31	1	2	High	High	High	1		mitochondrial intermembrane space	N/A	N/A	mitochondrial intermembrane space;mitochondrion	phosphatidic acid transfer activity	phospholipid transport
High	PF3D7_1406700	vacuolar protein sorting-associated protein 29	0	5.996	12	1	1	1	194	21.8	5.53		4.45		1	High	Not Found	Not Found	1	Met-loss+Acetyl [N-Term]	cytosol;retromer complex	phosphoprotein phosphatase activity	retrograde transport, endosome to Golgi	cytoplasm;endosome;retromer complex	N/A	intracellular protein transport;retrograde transport, endosome to Golgi
High	PF3D7_1136800	DnaJ protein, putative	0	5.993	12	3	10	3	369	44.5	9.07	199.55	7.6	3	3	High	High	High	1		N/A	N/A	N/A	endoplasmic reticulum membrane	Hsp70 protein binding	cellular response to misfolded protein;chaperone cofactor-dependent protein refolding;ubiquitin-dependent ERAD pathway
High	PF3D7_1215400	conserved Plasmodium protein, unknown function	0	5.96	5	2	10	2	616	71.5	4.86	371.9	13.91	2	2	High	High	High	1		N/A	N/A	N/A	N/A	N/A	N/A
High	PF3D7_0713700	conserved Plasmodium protein, unknown function	0	5.958	12	3	7	3	209	24.4	5.4	176.17	4.11	3	3	Not Found	High	High	1		N/A	N/A	N/A	nucleus	N/A	N/A
High	PF3D7_0402400	Plasmodium exported protein, unknown function	0	5.946	10	2	10	2	254	31	7.83	273.37	10.87	2	2	High	High	High	1		integral component of membrane	N/A	N/A	host cell;protein-containing complex	N/A	N/A
High	PF3D7_1243000	syntaxin-16, putative	0	5.94	13	2	7	2	302	35.8	6.6	159.27	6.07	1	2	High	High	High	1		SNARE complex;membrane	SNAP receptor activity	intracellular protein transport;vesicle-mediated transport	SNARE complex;endomembrane system;integral component of membrane;trans-Golgi network	SNAP receptor activity;SNARE binding	intracellular protein transport;vesicle docking;vesicle fusion
High	PF3D7_0420600	apicomplexan kinetochore protein 6, putative	0	5.932	4	2	5	2	593	69.6	5.95	260.8	6.25	2	1	High	High	High	1		N/A	N/A	N/A	kinetochore;nucleus	N/A	N/A
High	PF3D7_0220000	liver stage antigen 3	0	5.891	2	2	8	2	1558	175.6	4.21	211.25	9.52	2	2	High	High	High	1		N/A	N/A	N/A	host cell surface;merozoite dense granule	N/A	N/A
High	PF3D7_1445900	ATP-dependent RNA helicase DDX17	0	5.871	7	2	11	2	527	60	9.32	289.38	7.67	2	2	High	High	High	1		N/A	ATP binding;helicase activity;nucleic acid binding	N/A	cytoplasm;host cell membrane;nucleus;ribonucleoprotein complex	ATP hydrolysis activity;RNA binding;RNA helicase activity;helicase activity;nucleic acid binding	N/A
High	PF3D7_1021400	endomembrane protein 70, putative	0	5.87	5	2	4	2	619	72.5	8.95	107.36	1.81	2	2	High	High	Not Found	1		integral component of membrane	N/A	N/A	membrane	N/A	protein localization to membrane
High	PF3D7_1147700	ATP synthase subunit delta, mitochondrial, putative	0	5.835	27	2	4	2	154	17.6	9.16	43.82	8.77	1	2	Not Found	High	High	1		proton-transporting ATP synthase complex, catalytic core F(1)	hydrolase activity;proton-transporting ATP synthase activity, rotational mechanism	ATP synthesis coupled proton transport	mitochondrial proton-transporting ATP synthase complex, catalytic sector F(1);mitochondrion	N/A	ATP synthesis coupled proton transport
High	PF3D7_0702500	Plasmodium exported protein, unknown function	0	5.788	4	2	14	2	253	27.7	8.56	498.31	12.91	1	1	High	High	High	1	Acetyl [N-Term]; Met-loss+Acetyl [N-Term]	integral component of membrane	N/A	N/A	Maurer's cleft;extracellular vesicle;host cell cytoplasm;inner membrane pellicle complex;nucleus	protein binding	N/A
High	PF3D7_1224100	conserved protein, unknown function	0	5.766	15	2	11	2	192	22.2	5.33	287.41	6.15	2	2	High	High	High	1		N/A	N/A	N/A	N/A	N/A	N/A
High	PF3D7_0709100	Cg1 protein	0	5.731	3	2	8	2	1248	146.5	8.98	194.65	2.93	2	2	High	High	High	1		N/A	DNA binding	N/A	N/A	N/A	N/A
High	PF3D7_1466900	conserved Plasmodium protein, unknown function	0	5.706	2	2	7	2	1416	169.2	4.83	204.42	4.88	2	2	High	High	High	1		N/A	N/A	N/A	nucleus	N/A	N/A
High	PF3D7_0409500	3-ketodihydrosphingosine reductase, putative	0	5.692	12	2	5	2	398	46.8	9.32	117.66	8	1	2	High	High	High	1		integral component of membrane	N/A	oxidation-reduction process	apicoplast	N/A	N/A
High	PF3D7_0916500	ubiquitin fusion degradation protein 1	0	5.667	9	2	4	2	296	34.9	9.31	138.92	3.06	2	2	High	Not Found	High	1		N/A	N/A	ubiquitin-dependent protein catabolic process	VCP-NPL4-UFD1 AAA ATPase complex;apicoplast	ATP hydrolysis activity;polyubiquitin modification-dependent protein binding	ER-associated misfolded protein catabolic process;regulation of cell cycle process;ubiquitin-dependent ERAD pathway
High	PF3D7_1316600	choline-phosphate cytidylyltransferase	0	5.634	6	2	10	2	896	104.7	6.62	401.54	9.12	2	2	High	High	High	1		N/A	catalytic activity	biosynthetic process	cytoplasm;nucleus	choline-phosphate cytidylyltransferase activity;identical protein binding;phosphatidylcholine binding	phosphatidylcholine biosynthetic process
High	PF3D7_0321400	pseudo protein kinase 1, putative	0	5.597	8	2	5	2	319	38	6.54	196.83	4.98	2	2	Not Found	High	High	1		integral component of membrane	ATP binding;protein kinase activity	protein phosphorylation	nuclear periphery;nucleus	protein kinase activity	protein phosphorylation
High	PF3D7_0618300	60S ribosomal protein L27a, putative	0	5.584	13	1	4	1	148	16.7	10.54	191.55	3.99	1	1	Not Found	High	High	1		large ribosomal subunit;ribosome	structural constituent of ribosome	translation	cytosolic large ribosomal subunit;large ribosomal subunit;nucleus	structural constituent of ribosome	translation
High	PF3D7_0304200	EH domain-containing protein	0	5.547	6	2	10	2	533	62.3	8.02	283.37	12.91	2	2	High	High	High	1		N/A	GTP binding;protein binding	endocytic recycling	cytosol;intracellular membrane-bounded organelle;membrane;vesicle	RNA binding;protein binding	endocytosis;endosomal transport
High	PF3D7_1122300	conserved Plasmodium protein, unknown function	0	5.531	8	2	12	2	361	42.6	8.44	272.81	7.67	2	2	High	High	High	1		N/A	N/A	N/A	N/A	N/A	N/A
High	PF3D7_1321900	conserved protein, unknown function	0	5.529	14	2	4	2	292	32.7	8.91	41.32	10.62	1	2	High	Not Found	High	1		N/A	N/A	N/A	apical part of cell	N/A	N/A
High	PF3D7_0915400	ATP-dependent 6-phosphofructokinase	0	5.423	2	1	2	1	1418	159.4	6.76		8.6		1	Not Found	Not Found	High	1		N/A	6-phosphofructokinase activity;ATP binding;catalytic activity;diphosphate-fructose-6-phosphate 1-phosphotransferase activity;metal ion binding	fructose 6-phosphate metabolic process;glycolytic process	6-phosphofructokinase complex;cytoplasm;cytosol;nucleus	6-phosphofructokinase activity;ATP binding;RNA binding;phosphofructokinase activity	response to glucose;response to xenobiotic stimulus
High	PF3D7_0910400	selenide water dikinase, putative	0	5.39	3	2	3	2	1193	140.2	8.4	88.61	5.29	1	2	Not Found	High	High	1		N/A	ATP binding	N/A	cytoplasm;nucleus	selenide, water dikinase activity	selenocysteine biosynthetic process
High	PF3D7_0710100	conserved protein, unknown function	0	5.376	4	1	6	1	459	55.3	9.38	331.01	11.48	1	1	High	High	High	1		integral component of membrane	N/A	N/A	mitochondrion	N/A	N/A
High	PF3D7_0729200	1-cys peroxiredoxin	0	5.35	20	3	12	3	240	28.1	7.83	221.3	12.55	3	3	High	High	High	1		N/A	oxidoreductase activity	N/A	apicoplast;cytoplasm;cytosol	antioxidant activity;thioredoxin peroxidase activity	cell redox homeostasis;cellular response to oxidative stress;hydrogen peroxide catabolic process
High	PF3D7_1426000	60S ribosomal protein L21	0	5.336	19	2	12	2	161	18.8	10.02	393.83	15.48	2	2	High	High	High	1		ribosome	structural constituent of ribosome	translation	cytosolic large ribosomal subunit;nucleus	RNA binding;structural constituent of ribosome	translation
High	PF3D7_0803800	proteasome subunit beta type-4	0	5.327	11	3	3	3	265	30.9	6.44	63.61	2.35	2	1	High	Not Found	High	1	Met-loss [N-Term]	proteasome core complex	threonine-type endopeptidase activity	proteolysis involved in cellular protein catabolic process	cytoplasm;nucleus;proteasome core complex	endopeptidase activity	proteasomal protein catabolic process;proteasomal ubiquitin-independent protein catabolic process;proteasome-mediated ubiquitin-dependent protein catabolic process
High	PF3D7_1468100	MORC family protein	0	5.288	1	1	6	1	2558	295.6	5.35	293.57	10.28	1	1	High	High	High	1		N/A	protein binding	N/A	nucleus	N/A	regulation of cell cycle
High	PF3D7_1248700	conserved protein, unknown function	0	5.276	1	2	10	2	1989	231.2	6.32	453.81	3.24	2	2	High	High	High	1		N/A	N/A	N/A	nucleus	N/A	chromatin remodeling
High	PF3D7_0708900	protein SCO1, putative	0	5.274	9	1	2	1	317	37	9.31		6.33		1	High	Not Found	High	1		integral component of membrane;mitochondrial inner membrane	copper ion binding	cellular copper ion homeostasis;copper ion transport;respiratory chain complex IV assembly	mitochondrion	N/A	mitochondrial cytochrome c oxidase assembly
High	PF3D7_1130100	60S ribosomal protein L38	0	5.219	13	2	7	2	87	10.3	10.71	171.91	4.01	2	2	High	High	High	1		ribosome	structural constituent of ribosome	translation	cytosolic large ribosomal subunit;nucleus	structural constituent of ribosome	ribonucleoprotein complex assembly;translation
High	PF3D7_1322200	protein STU2, putative	0	5.21	1	2	3	2	3438	402.2	8.21	91.52	5.87	1	2	Not Found	Not Found	High	1		N/A	N/A	N/A	kinetochore;nucleus	N/A	N/A
High	PF3D7_0806300	ferlin-like protein, putative	0	5.204	1	1	7	1	1704	197.5	6.21	80.71	0	1	1	High	High	High	1		integral component of membrane	N/A	N/A	cell periphery;cytoplasmic vesicle	N/A	exit from host cell;plasma membrane organization
High	PF3D7_1136900	subtilisin-like protease 2	0	5.192	5	3	4	3	1341	154.7	8.29	56.75	3.09	1	3	High	High	High	1		N/A	serine-type endopeptidase activity;serine-type peptidase activity	proteolysis	integral component of membrane;membrane;merozoite dense granule;microneme;microneme membrane;osmiophilic body;plasma membrane	serine-type endopeptidase activity;serine-type peptidase activity	entry into host;membrane protein ectodomain proteolysis;protein maturation;protein processing;proteolysis
High	PF3D7_0922200	S-adenosylmethionine synthetase	0	5.189	7	2	6	2	402	44.8	6.74	128.79	4.13	2	1	High	High	High	1		N/A	ATP binding;metal ion binding;methionine adenosyltransferase activity	S-adenosylmethionine biosynthetic process;one-carbon metabolic process	Maurer's cleft;cell surface;cytosol;extracellular vesicle;food vacuole;nucleus	methionine adenosyltransferase activity;protein binding;protein homodimerization activity	S-adenosylmethionine biosynthetic process;cell redox homeostasis
High	PF3D7_0801000	Plasmodium exported protein (PHISTc)	0	5.175	3	2	5	2	1219	147	6.05	61.55	10.46	1	2	High	High	High	1		integral component of membrane	N/A	N/A	Maurer's cleft;extracellular vesicle;nucleus;protein-containing complex;rhoptry	protein binding	entry into host
High	PF3D7_1242900	mitochondrial import inner membrane translocase subunit TIM13, putative	0	5.172	32	2	6	2	95	10.9	7.72	258.16	7.18	2	2	High	Not Found	High	1	Acetyl [N-Term]	mitochondrial intermembrane space	N/A	obsolete chaperone-mediated protein transport	mitochondrial inner membrane;mitochondrion	protein-transporting ATPase activity	protein targeting to mitochondrion
High	PF3D7_1006200	DNA/RNA-binding protein Alba 3	0	5.142	10	2	5	2	107	12	9.31	68.99	5.5	1	1	High	High	High	1	Acetyl [N-Term]; Met-loss+Acetyl [N-Term]	N/A	nucleic acid binding	N/A	RNA N6-methyladenosine methyltransferase complex;extracellular vesicle;food vacuole;nucleus	DNA binding;RNA binding;endonuclease activity;mRNA binding;protein binding	N/A
High	PF3D7_0915700	cytochrome c oxidase subunit ApiCOX30, putative	0	5.137	14	1	2	1	189	22.4	9.1		9.1		1	High	Not Found	High	1		N/A	N/A	N/A	mitochondrial respiratory chain complex IV;mitochondrion;nucleus	N/A	N/A
High	PF3D7_0720700	phosphoinositide-binding protein PX1	0	5.135	1	2	8	2	2166	258.3	6.74	340.94	7.87	2	2	High	High	High	1		integral component of membrane	phosphatidylinositol binding	intracellular protein transport	early endosome;food vacuole;membrane;vesicle	phosphatidylinositol binding;phosphatidylinositol-3-phosphate binding	intracellular protein transport;response to xenobiotic stimulus;retrograde transport, endosome to plasma membrane
High	PF3D7_1331800	60S ribosomal protein L23, putative	0	5.13	20	2	10	2	139	15	9.86	262.7	6.3	2	2	High	High	Not Found	1		ribosome	structural constituent of ribosome	translation	cytosolic large ribosomal subunit;nucleus	RNA binding;large ribosomal subunit rRNA binding;structural constituent of ribosome	N/A
High	PF3D7_0617200	BFR1 domain-containing protein, putative	0	5.111	9	2	5	2	446	52.9	9.13	89.99	12.54	1	2	High	High	High	1		N/A	N/A	N/A	endoplasmic reticulum;nuclear outer membrane-endoplasmic reticulum membrane network;nucleus;ribonucleoprotein complex	N/A	intracellular mRNA localization
High	PF3D7_0728800	conserved Plasmodium protein, unknown function	0	5.109	6	1	4	1	466	55.7	7.93		4.86		1	Not Found	High	High	1		N/A	N/A	N/A	apicoplast	N/A	N/A
High	PF3D7_1014100	merozoite surface protein MSA180	0	5.106	2	2	6	2	1455	173.2	6.11	212.75	10.12	2	2	High	Not Found	High	1		N/A	N/A	N/A	cell surface;cytoplasm;extracellular vesicle;symbiont-containing vacuole	protein binding	entry into host;exit from host cell
High	PF3D7_1448400	ubiquitin-protein ligase, putative	0	5.106	3	2	6	2	851	100.4	8.91	168.95	2.4	2	2	High	Not Found	High	1		N/A	ligase activity;protein binding	N/A	N/A	enzyme activator activity	N/A
High	PF3D7_1016300	GBP130 protein	0	5.085	20	2	11	2	824	95.8	5.14	658.76	11.13	2	2	High	High	High	1		integral component of membrane	N/A	N/A	host cell cytoplasm;infected host cell surface knob;nucleus	mRNA binding;protein binding	N/A
High	PF3D7_0628200	eukaryotic translation initiation factor 2-alpha kinase	0	5.064	1	1	6	1	3072	364.1	8.95	132.94	3.89	1	1	High	High	High	1		integral component of membrane	ATP binding;protein kinase activity	protein phosphorylation	extracellular vesicle;nucleus	elongation factor-2 kinase activity;protein kinase activity;protein tyrosine kinase activity	mitotic cell cycle checkpoint signaling;protein phosphorylation;response to xenobiotic stimulus
High	PF3D7_1448600	SNARE protein, putative	0	5.036	6	1	4	1	253	29.9	6.11	223.12	5.15	1	1	Not Found	High	High	1		cytosol	N/A	N/A	ER to Golgi transport vesicle membrane;Golgi apparatus;SNARE complex;endoplasmic reticulum membrane;late endosome membrane	SNAP receptor activity;SNARE binding	Golgi to vacuole transport;endoplasmic reticulum to Golgi vesicle-mediated transport;intra-Golgi vesicle-mediated transport;protein targeting to vacuole;regulation of vesicle fusion;retrograde transport, endosome to Golgi;vesicle fusion with Golgi apparatus;vesicle-mediated transport
High	PF3D7_0503400	actin-depolymerizing factor 1	0	5.03	18	1	3	1	122	13.7	7.78		10.32		1	High	High	High	1		actin cytoskeleton	actin binding	actin filament depolymerization	actin cytoskeleton;cytoplasm;cytosol;nucleus	actin filament binding;actin monomer binding	actin cytoskeleton organization;actin filament depolymerization;actin filament severing;cell motility;cytoplasmic actin-based contraction involved in cell motility
High	PF3D7_1027700	centrin-3	0	5.016	7	1	5	1	179	20.9	4.93	206.32	5.17	1	1	High	Not Found	High	1		N/A	calcium ion binding	N/A	centrosome;microtubule organizing center;nuclear membrane;nucleus	calcium ion binding;microtubule binding	N/A
High	PF3D7_0616200	kinetochore protein NDC80	0	4.976	4	2	7	2	591	69.8	5.57	243.79	5.39	2	2	High	Not Found	High	1		Ndc80 complex	N/A	attachment of mitotic spindle microtubules to kinetochore;cell division	Ndc80 complex;chromosome, centromeric region;condensed nuclear chromosome kinetochore;microtubule;nucleus	microtubule binding	attachment of mitotic spindle microtubules to kinetochore;chromosome segregation
High	PF3D7_1116500	folate transporter 2	0	4.96	3	1	10	1	455	51.3	8.41	416.03	13.66	1	1	High	High	High	1		integral component of membrane	N/A	N/A	apical part of cell;apicoplast;plasma membrane	folic acid transmembrane transporter activity	N/A
High	PF3D7_1315300	conserved protein, unknown function	0	4.942	10	2	7	2	477	56.3	5.8	86.15	15.04	1	2	High	High	High	1		N/A	N/A	N/A	nucleus	N/A	N/A
High	PF3D7_1424100	60S ribosomal protein L5, putative	0	4.93	4	1	6	1	294	34	9.77	381.35	9.8	1	1	High	High	High	1		ribosome	5S rRNA binding;structural constituent of ribosome	translation	cytosolic large ribosomal subunit;extracellular vesicle;nucleus	5S rRNA binding;RNA binding;structural constituent of ribosome	ribosomal large subunit assembly;translation
High	PF3D7_0935500	Plasmodium exported protein, unknown function	0	4.928	10	2	3	2	312	38	9.03	75.35	5	1	2	High	Not Found	Not Found	1		integral component of membrane	N/A	N/A	Maurer's cleft;host cell	N/A	N/A
High	PF3D7_0830400	CRA domain-containing protein, putative	0	4.926	9	1	6	1	137	15.9	10.08	170.77	4.37	1	1	High	Not Found	High	1		integral component of membrane	N/A	N/A	Maurer's cleft	N/A	N/A
High	PF3D7_1024800	exported protein 3	0	4.909	2	2	8	2	1464	171	4.51	198.87	9.12	2	2	High	High	High	1		integral component of membrane	N/A	N/A	cytoplasm;symbiont-containing vacuole;symbiont-containing vacuole membrane	protein binding;protein-containing complex binding	N/A
High	PF3D7_1341900	V-type proton ATPase subunit D, putative	0	4.895	17	3	4	3	247	27.8	9.06	105.43	3.6	2	2	High	High	High	1	Met-loss [N-Term]	N/A	ATPase-coupled transmembrane transporter activity;hydrolase activity	N/A	food vacuole;proton-transporting V-type ATPase complex;vacuolar membrane;vacuolar proton-transporting V-type ATPase, V0 domain;vacuolar proton-transporting V-type ATPase, V1 domain	proton-transporting ATPase activity, rotational mechanism	proton transmembrane transport;vacuolar acidification
High	PF3D7_0508300	triose phosphate transporter	0	4.858	7	1	3	1	342	39	9.41		10.54		1	High	High	High	1		N/A	N/A	N/A	Golgi apparatus;apicoplast;integral component of plastid outer membrane;membrane;plastid outer membrane	GDP-fucose transmembrane transporter activity;antiporter activity;nucleotide-sugar transmembrane transporter activity;transmembrane transporter activity	glucose import
High	PF3D7_1108500	succinate--CoA ligase [ADP-forming] subunit alpha, putative	0	4.848	8	1	1	1	327	35.4	8.59		4.12		1	Not Found	Not Found	High	1		N/A	catalytic activity;nucleotide binding	N/A	mitochondrial matrix;mitochondrion;succinate-CoA ligase complex (ADP-forming);succinate-CoA ligase complex (GDP-forming)	succinate-CoA ligase (ADP-forming) activity;succinate-CoA ligase (GDP-forming) activity	succinyl-CoA metabolic process;tricarboxylic acid cycle
High	PF3D7_1335300	reticulocyte binding protein 2 homologue b	0	4.836	1	2	4	2	3254	382.6	5.31	48.58	4.34	1	2	Not Found	High	High	1		N/A	N/A	N/A	rhoptry;rhoptry neck	heparin binding;host cell surface receptor binding	entry into host
High	PF3D7_1310700	PhIL1-interacting candidate PIC5	0	4.798	9	1	4	1	143	16.5	4.13	61.97	3.66	1	1	Not Found	High	High	1		N/A	RNA binding;nucleic acid binding	N/A	inner membrane pellicle complex;nucleus	protein binding	entry into host;schizogony
High	PF3D7_1361800	glideosome-associated connector	0	4.791	1	1	2	1	2605	290.8	5.25		3.85		1	Not Found	High	High	1		N/A	protein binding	N/A	apical part of cell;cell surface;cytoplasm;cytosol;nucleus	RNA binding;actin filament binding	cell gliding
High	PF3D7_1362300	transmembrane and coiled-coil domain-containing protein 1, putative	0	4.725	14	2	4	2	189	22	8.87	182.23	2.02	2	2	High	Not Found	High	1		integral component of endoplasmic reticulum membrane;membrane	calcium channel activity	endoplasmic reticulum calcium ion homeostasis	cytoplasm	calcium channel activity	cellular calcium ion homeostasis
High	PF3D7_1234900	CHCH domain-containing protein, putative	0	4.696	16	2	6	2	151	16.2	9.36	126.94	6.49	2	2	High	High	High	1		N/A	N/A	N/A	mitochondrion;nucleus	N/A	mitochondrion organization
High	PF3D7_1410000	ER membrane protein complex subunit 2, putative	0	4.645	9	2	4	2	292	34.9	8.62	82	3.74	2	1	High	Not Found	High	1		nucleus	protein binding	N/A	EMC complex	N/A	protein folding in endoplasmic reticulum
High	PF3D7_1239600	hydroxyethylthiazole kinase	0	4.633	6	1	7	1	302	33.9	8.63	163.68	4.07	1	1	High	High	High	1		N/A	ATP binding;hydroxyethylthiazole kinase activity;metal ion binding	thiamine biosynthetic process;thiamine diphosphate biosynthetic process	N/A	hydroxyethylthiazole kinase activity	thiamine biosynthetic process
High	PF3D7_0828800	GPI-anchored micronemal antigen	0	4.617	6	2	3	2	738	85.2	6.19	85.11	6.82	1	2	Not Found	Not Found	High	1		integral component of membrane	N/A	N/A	anchored component of plasma membrane;cell surface;cytoplasm;extrinsic component of cell outer membrane;microneme;osmiophilic body	host cell surface binding;host cell surface receptor binding	entry into host
High	PF3D7_1353200	membrane associated histidine-rich protein 2	0	4.608	15	1	4	1	137	15.8	7.37		2.82		1	High	High	High	1		integral component of membrane	N/A	N/A	Maurer's cleft;extracellular vesicle;nucleus	protein binding	N/A
High	PF3D7_1437000	N-acetyltransferase, GNAT family	0	4.607	3	1	5	1	544	64.1	8.02	189.45	3.09	1	1	High	High	Not Found	1		integral component of membrane	N-acetyltransferase activity	N/A	endoplasmic reticulum;nucleus	N-acetyltransferase activity	schizogony
High	PF3D7_1022900	cytochrome c oxidase subunit ApiCOX13, putative	0	4.601	12	2	6	2	118	13.9	9.13	164.71	6.18	1	1	High	High	High	1	Met-loss+Acetyl [N-Term]; Acetyl [N-Term]	intracellular membrane-bounded organelle	2 iron, 2 sulfur cluster binding;metal ion binding	N/A	mitochondrial respiratory chain complex IV;mitochondrion	N/A	N/A
High	PF3D7_1413900	DnaJ protein, putative	0	4.587	5	2	10	2	381	45.2	5.82	325.43	9.06	2	1	High	High	High	1		N/A	N/A	N/A	cytoplasm	unfolded protein binding	chaperone cofactor-dependent protein refolding;protein refolding
High	PF3D7_1212700	eukaryotic translation initiation factor 3 subunit A, putative	0	4.569	2	1	1	1	1377	166	6.81		4.46		1	Not Found	High	Not Found	1		eukaryotic 43S preinitiation complex;eukaryotic 48S preinitiation complex;eukaryotic translation initiation factor 3 complex	N/A	N/A	eukaryotic translation initiation factor 3 complex;eukaryotic translation initiation factor 3 complex, eIF3e;eukaryotic translation initiation factor 3 complex, eIF3m;multi-eIF complex;nucleus	mRNA binding;translation initiation factor activity	formation of cytoplasmic translation initiation complex;regulation of translational initiation;translation reinitiation;translational initiation
High	PF3D7_1412800	glycylpeptide N-tetradecanoyltransferase	0	4.544	9	2	6	2	410	47.9	8.18	154.68	8.09	1	2	High	High	High	1		N/A	glycylpeptide N-tetradecanoyltransferase activity	N-terminal protein myristoylation	cytoplasm;nucleus	glycylpeptide N-tetradecanoyltransferase activity;myristoyltransferase activity;protein binding	N-terminal peptidyl-glycine N-myristoylation;N-terminal protein myristoylation;entry into host;exit from host cell;response to drug;response to xenobiotic stimulus
High	PF3D7_1132800	aquaglyceroporin	0	4.539	10	2	8	2	258	28.3	7.36	186.94	9.41	1	2	High	High	High	1		integral component of membrane;membrane	channel activity	transmembrane transport	Maurer's cleft;cell surface;perinuclear region of cytoplasm;plasma membrane	ammonium transmembrane transporter activity	glucosylglycerol transport;glycolipid biosynthetic process;polyol transport;water transport
High	PF3D7_1472100	protein transport protein YIP1, putative	0	4.509	9	1	1	1	314	36.3	7.83		4.33		1	Not Found	Not Found	High	1		integral component of membrane;membrane	N/A	N/A	Maurer's cleft	N/A	vesicle-mediated transport
High	PF3D7_1352400	nucleoporin NUP176, putative	0	4.497	2	2	5	2	1594	190.2	8.53	133.41	7.63	1	2	High	Not Found	High	1		N/A	N/A	N/A	nuclear periphery;nucleus	N/A	N/A
High	PF3D7_1360200	ER membrane protein complex subunit 3, putative	0	4.485	9	2	7	2	257	29.6	5.72	161.54	4.51	2	2	High	High	High	1		membrane	N/A	N/A	EMC complex	N/A	protein folding in endoplasmic reticulum
High	PF3D7_0625400	conserved Plasmodium protein, unknown function	0	4.469	8	2	5	2	412	48.5	6.07	166.19	4.94	2	2	High	High	Not Found	1		N/A	N/A	N/A	N/A	N/A	N/A
High	PF3D7_1347200	nucleoside transporter 1	0	4.433	3	1	3	1	422	47.6	8.09	57.39	4.31	1	1	High	Not Found	Not Found	1		integral component of membrane	nucleoside transmembrane transporter activity	nucleoside transmembrane transport	Maurer's cleft;integral component of membrane;integral component of plasma membrane;nucleus;plasma membrane	nucleoside transmembrane transporter activity;purine nucleoside transmembrane transporter activity	adenosine transport;purine nucleobase transport;purine nucleoside transmembrane transport;response to xenobiotic stimulus
High	PF3D7_0412000	LITAF-like zinc finger protein, putative	0	4.376	2	1	5	1	778	92.1	5.31	176.7	8.42	1	1	High	High	High	1		integral component of membrane	N/A	N/A	N/A	N/A	N/A
High	PF3D7_1004500	apicomplexan kinetochore protein 2, putative	0	4.297	17	2	8	2	202	24.2	5.11	215.95	8.71	2	2	High	High	High	1		N/A	N/A	N/A	kinetochore;nucleus	N/A	N/A
High	PF3D7_1341200	60S ribosomal protein L18, putative	0	4.28	10	2	13	2	184	21.7	10.62	391.22	6.89	2	2	High	High	High	1		ribosome	structural constituent of ribosome	translation	cytosolic large ribosomal subunit;nucleus	structural constituent of ribosome	translation
High	PF3D7_1123300	RING zinc finger protein, putative	0	4.229	2	1	6	1	689	79.7	5.73	318.46	7.88	1	1	High	High	High	1		N/A	N/A	N/A	N/A	N/A	N/A
High	PF3D7_0821700	60S ribosomal protein L22, putative	0	4.228	19	1	2	1	139	16.4	10.15		7.37		1	High	Not Found	High	1		ribosome	structural constituent of ribosome	translation	cytosolic large ribosomal subunit;nucleus	RNA binding;structural constituent of ribosome	cytoplasmic translation;translation
High	PF3D7_1120500	tRNA nucleotidyltransferase, putative	0	4.202	3	1	4	1	791	94.3	8.95	98.05	6.07	1	1	Not Found	High	High	1		N/A	CTP:tRNA cytidylyltransferase activity;RNA binding;nucleotidyltransferase activity	RNA processing	apicoplast	ATP:3'-cytidine-cytidine-tRNA adenylyltransferase activity;CTP:3'-cytidine-tRNA cytidylyltransferase activity;nucleotidyltransferase activity	tRNA 3'-terminal CCA addition
High	PF3D7_0312300	26S proteasome regulatory subunit RPN12, putative	0	4.172	9	1	1	1	304	35.1	5.4		3.53		1	Not Found	Not Found	High	1		proteasome regulatory particle	hydrolase activity	proteolysis	cytosol;intracellular;nucleus;proteasome regulatory particle;proteasome regulatory particle, lid subcomplex	N/A	proteasome-mediated ubiquitin-dependent protein catabolic process;ubiquitin-dependent protein catabolic process
High	PF3D7_0311600	dolichyl-diphosphooligosaccharide--protein glycosyltransferase subunit OST1, putative	0	4.155	3	2	4	2	702	84	7.17	123.26	4.15	2	2	Not Found	High	High	1		integral component of membrane	glycosyltransferase activity	protein glycosylation	apicoplast;oligosaccharyltransferase complex	N/A	protein N-linked glycosylation via asparagine;protein glycosylation
High	PF3D7_1410700	conserved protein, unknown function	0	4.153	4	1	8	1	334	39.8	8.37	386.13	10.88	1	1	High	High	High	1		N/A	N/A	N/A	apicoplast;food vacuole	RNA binding	N/A
High	PF3D7_1330600	elongation factor Tu, putative	0	4.124	5	2	6	2	505	57.6	8.78	192.71	6.32	2	2	Not Found	High	High	1		plastid	GTP binding;GTPase activity;translation elongation factor activity	translational elongation	mitochondrion;nucleus	GTP binding;mRNA binding;translation elongation factor activity	mitochondrial translational elongation;translational elongation
High	PF3D7_0424500	serine/threonine protein kinase, FIKK family	0	4.122	8	2	3	2	622	74.4	8.92		7.51		2	High	Not Found	High	1		integral component of membrane	ATP binding;protein kinase activity	protein phosphorylation	Maurer's cleft;cytoplasm;host cell periphery;nucleus	protein serine/threonine kinase activity	cytoadherence to microvasculature, mediated by symbiont protein;intracellular signal transduction;modulation by symbiont of host process;protein phosphorylation
High	PF3D7_1427300	conserved Plasmodium protein, unknown function	0	4.109	3	2	3	2	1477	175.7	7.3	53.99	5.66	1	2	Not Found	High	High	1		N/A	N/A	N/A	nucleus	N/A	N/A
High	PF3D7_1351800	conserved Plasmodium protein, unknown function	0	4.064	14	2	2	2	235	27.6	5.47	31.82	3.72	1	1	Not Found	High	High	1		N/A	N/A	N/A	apicoplast	N/A	N/A
High	PF3D7_0320100	protein transport protein SEC22	0	4.055	14	1	4	1	221	25.9	9.14		17.53		1	High	High	High	1		integral component of membrane	N/A	vesicle-mediated transport	COPII-coated ER to Golgi transport vesicle;ER to Golgi transport vesicle membrane;Golgi apparatus;Golgi membrane;Maurer's cleft;SNARE complex;endoplasmic reticulum;endoplasmic reticulum membrane;endoplasmic reticulum-Golgi intermediate compartment	SNAP receptor activity	endoplasmic reticulum to Golgi vesicle-mediated transport;intracellular protein transport;retrograde vesicle-mediated transport, Golgi to endoplasmic reticulum;vesicle fusion with Golgi apparatus;vesicle-mediated transport
High	PF3D7_1142100	DnaJ domain-containing protein, putative	0	4.053	1	2	6	2	2738	324.6	5.92	95.12	1.96	2	2	High	High	Not Found	1		N/A	protein binding	N/A	nucleus	N/A	N/A
High	PF3D7_0932100	protein MAM3, putative	0	4.052	2	1	1	1	1274	147.3	9.39		3.91		1	Not Found	Not Found	High	1		integral component of membrane	N/A	N/A	intracellular membrane-bounded organelle	N/A	N/A
High	PF3D7_1223400	phospholipid-transporting ATPase, putative	0	4.048	2	2	6	2	1618	190.3	8.6	168.58	3.09	2	2	Not Found	High	High	1		integral component of membrane	ATP binding;ATPase-coupled intramembrane lipid transporter activity;hydrolase activity;magnesium ion binding;nucleotide binding	phospholipid transport	endosome;integral component of membrane;membrane;plasma membrane;trans-Golgi network	ATP binding;ATPase-coupled intramembrane lipid transporter activity	aminophospholipid transport;endocytosis;phospholipid translocation;retrograde vesicle-mediated transport, Golgi to endoplasmic reticulum
High	PF3D7_0207400	serine repeat antigen 7	0	4.042	3	2	3	2	946	109.6	5.81	21.7	3.42	1	2	Not Found	High	High	1		N/A	cysteine-type peptidase activity	proteolysis	extracellular space;lysosome	cysteine-type endopeptidase activity;cysteine-type peptidase activity	immunoglobulin production;proteolysis;proteolysis involved in cellular protein catabolic process;regulation of immune response
High	PF3D7_0104800	novel putative transporter 1, putative	0	4.032	3	1	4	1	577	65.4	8.47	72.34	4.65	1	1	High	High	High	1		integral component of membrane	N/A	N/A	cell periphery;plasma membrane	N/A	lysine transport
High	PF3D7_1436800	ATP-dependent Clp protease proteolytic subunit	0	4.018	6	1	6	1	244	28.3	9.06	92.93	6.69	1	1	High	High	High	1		N/A	ATP-dependent peptidase activity;serine-type endopeptidase activity	proteolysis	apicoplast;endopeptidase Clp complex	ATP-dependent peptidase activity;ATPase binding;serine-type endopeptidase activity	protein quality control for misfolded or incompletely synthesized proteins;proteolysis
High	PF3D7_1365700	SNARE associated Golgi protein, putative	0	3.987	3	1	4	1	408	47	8.54	197.3	4.39	1	1	Not Found	High	High	1		integral component of membrane	N/A	N/A	membrane	N/A	N/A
High	PF3D7_0922500	phosphoglycerate kinase	0	3.986	6	2	3	2	416	45.4	7.83	115.11	2.19	2	1	Not Found	High	High	1		N/A	phosphoglycerate kinase activity	glycolytic process	Maurer's cleft;cell surface;cytosol;extracellular vesicle;food vacuole;nucleus	ADP binding;ATP binding;phosphoglycerate kinase activity	gluconeogenesis;glycolytic process;positive regulation of oxidative phosphorylation
High	PF3D7_0606800	VFT protein	0	3.968	6	2	8	2	299	34.5	6.13	168.34	1.86	2	2	High	High	High	1		N/A	N/A	N/A	cell surface	N/A	N/A
High	PF3D7_1316800	protein transport protein SEC20, putative	0	3.952	7	1	6	1	290	34.5	9.04	253.45	8.68	1	1	High	High	High	1		integral component of membrane	SNAP receptor activity	retrograde vesicle-mediated transport, Golgi to endoplasmic reticulum	N/A	N/A	N/A
High	PF3D7_1438900	thioredoxin peroxidase 1	0	3.95	13	2	12	2	195	21.8	7.17	307.74	9	2	2	High	High	High	1		N/A	antioxidant activity;oxidoreductase activity;peroxiredoxin activity	oxidation-reduction process	Maurer's cleft;cell surface;cytoplasm;cytosol;nucleolus;nucleus	RNA binding;antioxidant activity;double-stranded DNA binding;double-stranded RNA binding;long noncoding RNA binding;protein binding;protein dimerization activity;thioredoxin peroxidase activity	DNA protection;cell redox homeostasis;protein folding;response to heat;response to oxidative stress
High	PF3D7_1470700	conserved Plasmodium protein, unknown function	0	3.924	6	2	3	2	580	68.6	8.9	41.82	2.6	1	2	High	Not Found	Not Found	1		N/A	N/A	N/A	nucleus	N/A	N/A
High	PF3D7_1230400	ATP-dependent protease subunit ClpQ	0	3.909	18	2	4	2	207	22.9	8.16	47.41	7.35	1	2	High	Not Found	High	1		HslUV protease complex;proteasome core complex	threonine-type endopeptidase activity	proteolysis;proteolysis involved in cellular protein catabolic process	mitochondrion	ATP-dependent peptidase activity;mRNA binding;peptidase activity;protein binding	N/A
High	PF3D7_1414300	60S ribosomal protein L10, putative	0	3.909	5	1	10	1	219	25.2	9.95	395.44	11.23	1	1	High	High	High	1		ribosome	structural constituent of ribosome	translation	cytosolic large ribosomal subunit;nucleus	RNA binding;mRNA cap binding;structural constituent of ribosome	ribosomal large subunit assembly;translation
High	PF3D7_0525800	inner membrane complex protein 1g, putative	0	3.908	6	2	7	2	300	34.3	6.98	112.38	3.7	2	2	High	High	High	1		N/A	N/A	N/A	inner membrane pellicle complex	N/A	N/A
High	PF3D7_0913400	elongation factor, putative	0	3.899	11	1	4	1	168	19.2	8.81	234.9	2.7	1	1	High	High	High	1		N/A	translation elongation factor activity	translational elongation	cytoplasm;mitochondrion	translation elongation factor activity	N/A
High	PF3D7_1357800	T-complex protein 1 subunit delta	0	3.891	5	1	3	1	529	57.9	6.86		10.22		1	High	High	High	1		N/A	ATP binding;unfolded protein binding	protein folding	chaperonin-containing T-complex;cytosol;nucleus	unfolded protein binding	protein folding;response to xenobiotic stimulus
High	PF3D7_0831600	cytoadherence linked asexual protein 8	0	3.887	2	2	3	1	1394	165.5	8.44	84.85	1.72	2	1	High	Not Found	Not Found	1		N/A	N/A	cytoadherence to microvasculature, mediated by symbiont protein	N/A	N/A	N/A
High	PF3D7_0400500	rifin	0	3.871	5	1	7	1	382	42.5	8.92	209.66	1.96	1	1	Not Found	High	High	1		integral component of membrane	N/A	N/A	Maurer's cleft;host cell plasma membrane;symbiont-containing vacuole	N/A	antigenic variation;cytoadherence to microvasculature, mediated by symbiont protein;modulation by symbiont of host erythrocyte aggregation
High	PF3D7_0717900	thioredoxin-like protein	0	3.863	5	1	2	1	449	53.3	8.51		5.73		1	Not Found	Not Found	High	1		integral component of membrane	N/A	N/A	mitochondrion	N/A	N/A
High	PF3D7_1241700	replication factor C subunit 4, putative	0	3.846	10	2	4	2	336	37.6	7.28	63.88	7.55	1	2	Not Found	High	High	1		N/A	ATP binding;ATP hydrolysis activity;DNA binding	DNA replication	DNA replication factor C complex;nucleus	ATP binding;DNA clamp loader activity	DNA repair;DNA replication;DNA-dependent DNA replication;leading strand elongation;response to xenobiotic stimulus
High	PF3D7_0928600	conserved Plasmodium protein, unknown function	0	3.786	12	1	6	1	113	13.2	8.54	259.87	8.94	1	1	High	High	High	1		N/A	N/A	N/A	N/A	N/A	N/A
High	PF3D7_1456500	STAG domain-containing protein, putative	0	3.781	1	2	5	2	2391	283	7.23	177.27	2.17	2	2	High	High	Not Found	1		N/A	N/A	N/A	cohesin complex;nucleus	protein binding	N/A
High	PF3D7_0814200	DNA/RNA-binding protein Alba 1	0	3.773	4	1	6	1	248	27.2	10.58	338.65	8.64	1	1	High	High	High	1		N/A	nucleic acid binding	N/A	cytoplasm;extracellular vesicle;food vacuole;nucleus	DNA binding;RNA binding;mRNA binding;translation repressor activity, mRNA regulatory element binding	N/A
High	PF3D7_0502900	Tim10/DDP family zinc finger protein, putative	0	3.73	27	1	2	1	82	9.6	5.99		5.37		1	Not Found	High	Not Found	1		N/A	N/A	N/A	mitochondrion;nucleus	N/A	N/A
High	PF3D7_0308300	PhIL1-interacting candidate PIC4	0	3.718	8	1	2	1	337	38.9	5.34		6.74		1	Not Found	High	High	1		N/A	N/A	N/A	cell surface;inner membrane pellicle complex	N/A	N/A
High	PF3D7_0513100	conserved protein, unknown function	0	3.711	5	1	2	1	251	28.8	5.44	78.84	2.42	1	1	High	Not Found	Not Found	1		N/A	N/A	N/A	cytosol	N/A	N/A
High	PF3D7_0526700	conserved protein, unknown function	0	3.699	2	1	4	1	796	93.5	5.47	127.74	6.16	1	1	High	High	High	1		integral component of membrane	N/A	N/A	apicoplast	N/A	N/A
High	PF3D7_0419500	conserved Plasmodium membrane protein, unknown function	0	3.678	5	2	6	2	536	64	6.81	163.68	3.51	2	2	High	Not Found	High	1		integral component of membrane	N/A	N/A	N/A	N/A	N/A
High	PF3D7_0617000	mitochondrial import receptor subunit TOM40, putative	0	3.674	6	2	3	2	377	43.6	8.06	69.29	1.75	2	1	High	Not Found	High	1		integral component of membrane;mitochondrial outer membrane	protein transmembrane transporter activity	protein import into mitochondrial matrix;transmembrane transport	mitochondrial outer membrane translocase complex;mitochondrion	protein transmembrane transporter activity	protein import into mitochondrial matrix
High	PF3D7_1460100	FYVE and coiled-coil domain-containing protein	0	3.668	13	2	4	2	325	37.7	5.88	29.67	1.67	1	2	High	Not Found	High	1		N/A	metal ion binding	N/A	food vacuole	phosphatidylinositol-3-phosphate binding	N/A
High	PF3D7_1413500	iron-sulfur cluster assembly protein SufC	0	3.661	11	2	4	2	347	40.2	8.91	31.64	3.95	1	2	Not Found	High	High	1		N/A	ATP binding;ATP hydrolysis activity	N/A	apicoplast;iron-sulfur cluster assembly complex	ATP hydrolysis activity;protein binding	iron-sulfur cluster assembly
High	PF3D7_1452200	aminomethyltransferase, putative	0	3.652	3	1	5	1	524	62.3	8.21	161.29	7.26	1	1	High	Not Found	High	1		N/A	aminomethyltransferase activity	methylation	mitochondrial matrix;mitochondrion;nucleus	N/A	iron-sulfur cluster assembly
High	PF3D7_1003600	inner membrane complex protein 1c, putative	0	3.6	10	2	8	2	281	32.6	7.43	285.22	8.59	2	2	High	High	High	1		N/A	N/A	N/A	inner membrane pellicle complex;nucleus	protein binding	N/A
High	PF3D7_0704400	phosphoinositide-binding protein, putative	0	3.59	2	1	1	1	1010	118.8	6.74		2.44		1	Not Found	Not Found	High	1		N/A	phosphatidylinositol binding;protein binding	N/A	nucleus;transcription factor TFIID complex	transcription coactivator activity	histone H3 acetylation;regulation of transcription, DNA-templated;transcription initiation from RNA polymerase II promoter
High	PF3D7_1221900	conserved Plasmodium membrane protein, unknown function	0	3.587	4	1	1	1	859	101.1	8.46		4.99		1	Not Found	Not Found	High	1		N/A	N/A	N/A	N/A	N/A	N/A
High	PF3D7_1108400	casein kinase 2, alpha subunit	0	3.577	6	1	8	1	335	39.9	8.79	253.46	10.28	1	1	High	High	High	1		N/A	ATP binding;protein kinase activity	protein phosphorylation	cytoplasm;cytosol;extracellular vesicle;nucleus;protein kinase CK2 complex	RNA binding;protein binding;protein serine/threonine kinase activity	peptidyl-serine phosphorylation;peptidyl-threonine phosphorylation;protein autophosphorylation;protein phosphorylation;regulation of cell cycle
High	PF3D7_1229400	macrophage migration inhibitory factor	0	3.557	10	1	2	1	116	12.8	6.52	78.35	2.39	1	1	Not Found	High	Not Found	1		N/A	phenylpyruvate tautomerase activity	N/A	Maurer's cleft;cytoplasm;host cell cytoplasm	cytokine activity;deoxyribonuclease activity;host cell surface receptor binding;oxidoreductase activity	evasion of host immune response;suppression by symbiont of host innate immune response
High	PF3D7_0508000	6-cysteine protein P38	0	3.552	3	1	6	1	349	40.6	7.5	95.46	4.87	1	1	High	High	High	1		N/A	N/A	N/A	anchored component of plasma membrane;cell surface;microneme	host cell surface binding;protein binding	entry into host
High	PF3D7_1126700	conserved Plasmodium protein, unknown function	0	3.542	1	1	2	1	926	110	6.6	90.77	3.22	1	1	High	Not Found	Not Found	1		N/A	N/A	N/A	centrosome;cytoplasm	dynein light intermediate chain binding;microtubule binding	cytoplasmic microtubule organization;cytoskeleton-dependent intracellular transport
High	PF3D7_1362200	RuvB-like helicase 3	0	3.521	6	2	9	2	483	54.6	5.44	222.86	6.55	2	2	High	High	High	1		Ino80 complex;NuA4 histone acetyltransferase complex;R2TP complex	5'-3' DNA helicase activity;ATP binding;DNA helicase activity	N/A	Ino80 complex;NuA4 histone acetyltransferase complex;R2TP complex;Swr1 complex;host cell periphery;nucleus;symbiont-containing vacuole	ATP hydrolysis activity;DNA helicase activity;protein binding	box C/D snoRNP assembly;chromatin remodeling;histone acetylation;regulation of transcription by RNA polymerase II
High	PF3D7_1204300	eukaryotic translation initiation factor 5A	0	3.472	9	1	8	1	161	17.6	5.76	280.69	9.02	1	1	High	High	High	1		N/A	RNA binding;ribosome binding;translation elongation factor activity	positive regulation of translational elongation;positive regulation of translational termination	Maurer's cleft;nucleus	RNA binding;translation elongation factor activity;translation initiation factor activity	positive regulation of translational elongation;translational initiation
High	PF3D7_0932700	conserved Plasmodium protein, unknown function	0	3.452	6	2	9	2	1236	149.7	9.19	109.44	17.9	2	2	High	High	High	1		integral component of membrane	N/A	N/A	N/A	N/A	N/A
High	PF3D7_0624600	ISWI chromatin-remodeling complex ATPase	0	3.434	0	1	5	1	2719	315.4	6.98	151.03	6.44	1	1	High	High	Not Found	1		N/A	ATP binding;DNA helicase activity;metal ion binding	N/A	nucleus	ATP-dependent activity, acting on DNA;DNA binding;RNA binding;helicase activity;transcription cis-regulatory region binding	chromatin remodeling;positive regulation of transcription, DNA-templated
High	PF3D7_1125200	ubiquitin-like domain-containing protein, putative	0	3.399	7	1	4	1	238	28.2	9.76	143.09	2.34	1	1	High	High	High	1		integral component of membrane	protein binding	ubiquitin-dependent ERAD pathway	N/A	N/A	N/A
High	PF3D7_1350100	lysine--tRNA ligase	0.002	3.371	5	1	1	1	583	67.5	7.42		4.82		1	Not Found	Not Found	High	1		cytoplasm	ATP binding;aminoacyl-tRNA ligase activity;lysine-tRNA ligase activity;nucleic acid binding;nucleotide binding	lysyl-tRNA aminoacylation;tRNA aminoacylation for protein translation	cytosol;nucleus	ATP binding;lysine-tRNA ligase activity;tRNA binding	diadenosine tetraphosphate biosynthetic process;lysyl-tRNA aminoacylation;response to xenobiotic stimulus
High	PF3D7_0520800	conserved protein, unknown function	0.002	3.322	1	2	2	2	2054	243.9	5.4	45.47	0	1	1	High	Not Found	High	1		N/A	N/A	N/A	apicoplast	N/A	N/A
High	PF3D7_1136500	casein kinase 1	0.002	3.279	3	1	2	1	324	37.8	9.25	92.75	0	1	1	Not Found	High	Not Found	1		N/A	ATP binding;protein kinase activity	protein phosphorylation	cytoplasm;nucleus	protein serine/threonine kinase activity	endocytosis;peptidyl-serine phosphorylation
High	PF3D7_1323400	60S ribosomal protein L23	0.002	3.275	7	1	3	1	190	22.1	10.26	102.19	1.98	1	1	Not Found	High	Not Found	1		ribosome	structural constituent of ribosome	translation	cytosolic large ribosomal subunit;nucleus	rRNA binding;structural constituent of ribosome	ribosomal large subunit assembly;translation
High	PF3D7_0832200	Plasmodium exported protein (PHISTa-like), unknown function	0.002	3.269	5	1	2	1	293	34.3	5.06	43.91	2.92	1	1	Not Found	Not Found	High	1		integral component of membrane	N/A	N/A	host cell cytosol	N/A	N/A
High	PF3D7_1311700	cytochrome c, putative	0.002	3.262	16	1	2	1	159	18	9.14		2.95		1	High	Not Found	Not Found	1		N/A	electron transfer activity;heme binding;metal ion binding	N/A	Maurer's cleft;mitochondrial intermembrane space;mitochondrial respirasome;mitochondrion	electron transfer activity	mitochondrial electron transport, cytochrome c to oxygen;mitochondrial electron transport, ubiquinol to cytochrome c;oxidation-reduction process
High	PF3D7_1304900	DNA-directed RNA polymerase II subunit RPB11, putative	0.003	3.245	18	1	2	1	126	14.1	8.24		2.28		1	Not Found	High	High	1	Met-loss [N-Term]; Met-loss+Acetyl [N-Term]	RNA polymerase II, core complex	DNA binding;DNA-directed 5'-3' RNA polymerase activity;RNA polymerase II activity;protein dimerization activity	transcription by RNA polymerase II;transcription, DNA-templated	RNA polymerase II, core complex;RNA polymerase II, holoenzyme;nucleus	DNA-directed 5'-3' RNA polymerase activity	transcription by RNA polymerase II
High	PF3D7_1361600	Fe-S assembly protein IscX, putative	0.003	3.24	11	1	6	1	137	16.6	8.7	182.75	7.44	1	1	High	High	High	1		N/A	N/A	iron-sulfur cluster assembly	N/A	N/A	iron-sulfur cluster assembly
High	PF3D7_1234800	splicing factor 3B subunit 3, putative	0.003	3.212	2	2	3	2	1329	151.7	5.88	44.97	1.81	1	1	High	High	High	1		nucleus	nucleic acid binding;protein binding	N/A	U2 snRNP;nucleus;spliceosomal complex	N/A	RNA splicing;RNA splicing, via transesterification reactions;mRNA splicing, via spliceosome;spliceosomal complex assembly
High	PF3D7_0209300	2C-methyl-D-erythritol 2,4-cyclodiphosphate synthase	0.003	3.206	7	1	4	1	240	27.1	9.42	111.76	4.25	1	1	Not Found	High	High	1		integral component of membrane	2-C-methyl-D-erythritol 2,4-cyclodiphosphate synthase activity;metal ion binding	isopentenyl diphosphate biosynthetic process, methylerythritol 4-phosphate pathway;terpenoid biosynthetic process	apicoplast	2-C-methyl-D-erythritol 2,4-cyclodiphosphate synthase activity	N/A
High	PF3D7_1125600	respiratory chain complex 4 associated protein 1	0.003	3.204	13	2	2	2	83	10	9.95	67.12	0	1	1	High	Not Found	Not Found	1	Met-loss [N-Term]	N/A	N/A	N/A	mitochondrion;respiratory chain complex IV	N/A	N/A
High	PF3D7_1003500	40S ribosomal protein S20e, putative	0.003	3.198	11	1	3	1	118	13.5	9.63	119.21	0	1	1	High	High	Not Found	1		ribosome;small ribosomal subunit	structural constituent of ribosome	translation	cytosolic small ribosomal subunit;nucleus;small ribosomal subunit	structural constituent of ribosome	translation
High	PF3D7_0415600	GTP:AMP phosphotransferase	0.003	3.191	7	1	6	1	229	26.7	9.32	205.14	8.99	1	1	High	High	High	1		N/A	ATP binding;adenylate kinase activity;nucleobase-containing compound kinase activity;phosphotransferase activity, phosphate group as acceptor	nucleobase-containing compound metabolic process	cytoplasm;mitochondrial matrix;mitochondrion	GTP binding;adenylate kinase activity;nucleoside triphosphate adenylate kinase activity	nucleobase-containing compound metabolic process;nucleoside diphosphate metabolic process;purine nucleotide metabolic process
High	PF3D7_0913700	conserved protein, unknown function	0.003	3.183	2	1	5	1	659	78.6	8.47	160.74	4.46	1	1	High	High	High	1		N/A	N/A	N/A	apicoplast	N/A	N/A
High	PF3D7_0603500	cation/H+ antiporter	0.003	3.183	3	1	4	1	441	48.9	6.8	117.9	4.8	1	1	High	Not Found	Not Found	1		integral component of membrane	calcium:proton antiporter activity;cation transmembrane transporter activity	calcium ion transport;cation transport;transmembrane transport	integral component of membrane;mitochondrion	calcium, potassium:sodium antiporter activity;calcium:proton antiporter activity	calcium ion transmembrane transport;calcium ion transport;cellular calcium ion homeostasis
High	PF3D7_1440500	allantoicase, putative	0.003	3.183	5	1	4	1	553	64.8	7.88		11.35		1	High	High	High	1		N/A	allantoicase activity	allantoin catabolic process	nucleus	allantoicase activity	allantoin catabolic process
High	PF3D7_0815800	vacuolar protein sorting-associated protein 9, putative	0.003	3.183	2	2	4	2	1833	214.6	6.61	123.78	1.69	2	1	Not Found	High	High	1		N/A	N/A	N/A	cytoplasm;nucleus	guanyl-nucleotide exchange factor activity	Golgi to endosome transport
High	PF3D7_1356100	conserved Plasmodium protein, unknown function	0.003	3.164	1	1	4	1	964	113.7	5.78	92.23	2.17	1	1	High	Not Found	High	1		N/A	N/A	N/A	nucleus	N/A	N/A
High	PF3D7_0703300	conserved Plasmodium protein, unknown function	0.003	3.164	6	1	4	1	146	17.1	5.52	179.53	4.41	1	1	Not Found	Not Found	High	1		N/A	N/A	N/A	N/A	N/A	N/A
High	PF3D7_0916700	RNA-binding protein musashi, putative	0.003	3.148	9	2	6	2	388	45.1	6.55	106	6.46	2	2	Not Found	High	High	1		N/A	RNA binding;nucleic acid binding	N/A	nucleoplasm;nucleus	RNA binding;mRNA binding	N/A
High	PF3D7_0513500	mitochondrial import inner membrane translocase subunit TIM16, putative	0.003	3.143	16	1	4	1	124	14.6	9.7	97.63	5.84	1	1	High	Not Found	High	1		TIM23 mitochondrial import inner membrane translocase complex	N/A	protein import into mitochondrial matrix	TIM23 mitochondrial import inner membrane translocase complex;mitochondrion	N/A	protein import into mitochondrial matrix
High	PF3D7_1201900	conserved protein, unknown function	0.003	3.127	9	1	8	1	207	23.7	8.48	170.61	8.86	1	1	High	High	High	1		N/A	N/A	N/A	nucleus	N/A	N/A
High	PF3D7_0112000	TatD-like deoxyribonuclease	0.003	3.072	3	1	2	1	447	52.9	8.76	36.73	2.21	1	1	Not Found	High	Not Found	1		N/A	endodeoxyribonuclease activity, producing 5'-phosphomonoesters;hydrolase activity, acting on ester bonds	N/A	apicoplast;cell surface;host cell membrane;nucleus;symbiont-containing vacuole membrane	3'-5'-exodeoxyribonuclease activity;deoxyribonuclease activity	DNA metabolic process
High	PF3D7_1332600	DNA-(apurinic or apyrimidinic site) lyase 1	0.003	3.052	5	1	2	1	597	69.7	9.17		6.65		1	High	Not Found	High	1		integral component of membrane	DNA binding;class I DNA-(apurinic or apyrimidinic site) endonuclease activity;zinc ion binding	DNA repair	mitochondrion;nucleus	DNA-(apurinic or apyrimidinic site) endonuclease activity;manganese ion binding;phosphatase activity;phosphoric diester hydrolase activity;zinc ion binding	base-excision repair
High	PF3D7_1341300	60S ribosomal protein L18-2, putative	0.003	2.98	12	1	1	1	187	21.4	11.14		3.15		1	Not Found	Not Found	High	1		ribosome	structural constituent of ribosome	translation	cytosolic large ribosomal subunit;nucleus	RNA binding;structural constituent of ribosome	translation
High	PF3D7_0614500	60S ribosomal protein L19	0.003	2.98	5	1	2	1	182	21.6	11.31	83.89	0	1	1	Not Found	Not Found	High	1		cytosolic large ribosomal subunit;ribosome	RNA binding;structural constituent of ribosome	translation	cytosolic large ribosomal subunit;nucleus	RNA binding;structural constituent of ribosome	translation
High	PF3D7_0503900	conserved Plasmodium protein, unknown function	0.003	2.969	2	1	3	1	662	78.4	8.85	19.44	3.15	1	1	High	Not Found	High	1		integral component of membrane	N/A	N/A	mitochondrion	N/A	N/A
High	PF3D7_1320100	ATP-dependent Clp protease adapter protein ClpS	0.003	2.964	10	1	2	1	192	22.4	9.5	80.76	2.37	1	1	Not Found	Not Found	High	1		N/A	serine-type endopeptidase activity	protein catabolic process	apicoplast;endopeptidase Clp complex	N/A	plastid organization
High	PF3D7_1001200	acyl-CoA binding protein, isoform 2, ACBP2	0.003	2.961	18	1	6	1	90	10.8	8.03	210.56	5.32	1	1	High	Not Found	High	1		N/A	fatty-acyl-CoA binding	N/A	N/A	fatty-acyl-CoA binding	fatty acid metabolic process
High	PF3D7_1402200	cytochrome c oxidase subunit ApiCOX19, putative	0.003	2.946	6	1	5	1	188	22.1	9.48	279.27	4.93	1	1	High	High	High	1		N/A	N/A	N/A	mitochondrial respiratory chain complex IV;mitochondrion	N/A	N/A
High	PF3D7_1330300	DnaJ protein, putative	0.003	2.945	4	1	1	1	331	39.5	9.77	86.82		1		Not Found	High	Not Found	1		N/A	N/A	N/A	mitochondrion	N/A	response to heat;response to unfolded protein
High	PF3D7_1437700	succinyl-CoA ligase, putative	0.003	2.91	1	1	2	1	973	111.2	8.03	80.28	2.15	1	1	Not Found	Not Found	High	1		N/A	ATP binding;acetate-CoA ligase (ADP-forming) activity;succinate-CoA ligase (ADP-forming) activity	N/A	mitochondrion;nucleus	acetate-CoA ligase activity	glycolytic process;tricarboxylic acid cycle
High	PF3D7_1353100	Plasmodium exported protein, unknown function	0.003	2.894	3	1	4	1	285	32.8	9.19	221.82	5.97	1	1	High	High	Not Found	1		integral component of membrane	N/A	N/A	Maurer's cleft;extracellular vesicle;nucleus	protein binding	N/A
High	PF3D7_1209700	conserved protein, unknown function	0.003	2.881	7	1	4	1	214	25.7	6.38	66.87	5.23	1	1	High	Not Found	High	1		N/A	N/A	N/A	N/A	N/A	N/A
High	PF3D7_1223800	citrate/oxoglutarate carrier protein, putative	0.003	2.875	3	1	6	1	308	34.9	9.41	211.14	7.12	1	1	High	High	High	1		integral component of membrane	N/A	N/A	mitochondrion	tricarboxylate secondary active transmembrane transporter activity	alpha-ketoglutarate transport;mitochondrial citrate transmembrane transport;tricarboxylic acid transport
High	PF3D7_1415300	RNA-binding protein Nova-1, putative	0.003	2.874	7	1	1	1	337	37.5	9.38		2.61		1	Not Found	Not Found	High	1		N/A	RNA binding;nucleic acid binding	N/A	cytoplasm;nucleus	RNA binding;mRNA binding	regulation of gene expression
High	PF3D7_1420400	glycine--tRNA ligase	0.003	2.871	2	1	2	1	889	104.2	7.94	69.55	3.15	1	1	Not Found	Not Found	High	1		cytoplasm	ATP binding;glycine-tRNA ligase activity;nucleotide binding	glycyl-tRNA aminoacylation	apicoplast;cytoplasm;mitochondrion	glycine-tRNA ligase activity	glycyl-tRNA aminoacylation;mitochondrial glycyl-tRNA aminoacylation
High	PF3D7_0505700	conserved Plasmodium membrane protein, unknown function	0.003	2.859	2	1	5	1	924	112.6	6.38	181.36	2.53	1	1	High	High	High	1		integral component of membrane	N/A	N/A	apicoplast	N/A	N/A
High	PF3D7_0106100	V-type proton ATPase subunit C, putative	0.003	2.848	5	1	4	1	383	45.2	7.81	66.76	6.17	1	1	Not Found	Not Found	High	1		proton-transporting V-type ATPase, V1 domain	proton transmembrane transporter activity	proton transmembrane transport	food vacuole;mitochondrial proton-transporting ATP synthase complex;nucleus;vacuolar proton-transporting V-type ATPase, V1 domain	P-type proton-exporting transporter activity;proton-transporting ATPase activity, rotational mechanism	ATP synthesis coupled proton transport
High	PF3D7_0530100	SNARE protein, putative	0.003	2.818	8	1	3	1	225	26.7	5.74	84.92	2.81	1	1	High	High	Not Found	1		N/A	N/A	N/A	SNARE complex;endomembrane system;integral component of membrane	SNAP receptor activity;SNARE binding	intracellular protein transport;vesicle docking;vesicle fusion;vesicle-mediated transport
High	PF3D7_0422000	steroid dehydrogenase, putative	0.003	2.784	5	1	6	1	321	37.2	9.51	151.48	5.97	1	1	High	High	High	1		integral component of membrane	3-hydroxyacyl-CoA dehydrogenase activity	oxidation-reduction process	N/A	oxidoreductase activity	fatty acid biosynthetic process
High	PF3D7_0210600	protein CERLI1	0.003	2.772	3	1	4	1	446	53.6	9.11	73.64	0	1	1	High	High	Not Found	1		N/A	N/A	N/A	apical part of cell;rhoptry;rhoptry membrane	lipid binding	entry into host
High	PF3D7_0213100	protein SIS1	0.003	2.764	4	1	5	1	328	37.3	8.79	94.78	2.21	1	1	High	High	High	1		N/A	unfolded protein binding	protein folding	Maurer's cleft;cytosol;nucleus	chaperone binding;unfolded protein binding	chaperone cofactor-dependent protein refolding;protein folding;response to heat;response to unfolded protein
High	PF3D7_1338700	conserved protein, unknown function	0.003	2.734	3	1	1	1	622	73.2	8.53		0		1	High	Not Found	Not Found	1		N/A	N/A	N/A	nucleus	N/A	N/A
High	PF3D7_1333300	transmembrane emp24 domain-containing protein, putative	0.004	2.683	6	1	2	1	211	25	9.28	68.06	2.78	1	1	Not Found	Not Found	High	1		integral component of membrane	N/A	N/A	COPII-coated ER to Golgi transport vesicle;Golgi apparatus;endoplasmic reticulum;endoplasmic reticulum-Golgi intermediate compartment;membrane	RNA binding;protein transmembrane transporter activity	Golgi organization;endoplasmic reticulum to Golgi vesicle-mediated transport;intracellular protein transport
High	PF3D7_0528200	eukaryotic translation initiation factor 3 subunit E, putative	0.004	2.678	2	1	2	1	517	61.4	7.34	96.7	1.89	1	1	Not Found	Not Found	High	1		cytoplasm;eukaryotic 43S preinitiation complex;eukaryotic 48S preinitiation complex;eukaryotic translation initiation factor 3 complex;eukaryotic translation initiation factor 3 complex, eIF3e;integral component of membrane	translation initiation factor activity	formation of cytoplasmic translation initiation complex	eukaryotic translation initiation factor 3 complex;nucleus	mRNA binding	translational initiation
High	PF3D7_0403800	alpha/beta hydrolase, putative	0.004	2.673	2	1	4	1	734	83.3	9.38	123.03	2.91	1	1	Not Found	High	High	1		N/A	hydrolase activity	N/A	N/A	N/A	N/A
High	PF3D7_0932300	M18 aspartyl aminopeptidase	0.004	2.672	2	1	10	1	570	65.6	7.06	282.57	12.25	1	1	High	High	High	1		N/A	aminopeptidase activity;metallopeptidase activity;zinc ion binding	proteolysis	cytosol;nucleus	N/A	N/A
High	PF3D7_0100400	rifin	0.004	2.667	6	1	2	1	372	41.9	8.12		4.68		1	Not Found	High	High	1		integral component of membrane	N/A	N/A	Maurer's cleft;host cell plasma membrane;symbiont-containing vacuole	host cell surface binding	antigenic variation;cytoadherence to microvasculature, mediated by symbiont protein;modulation by symbiont of host erythrocyte aggregation
High	PF3D7_0101300	Pfmc-2TM Maurer's cleft two transmembrane protein	0.004	2.661	6	1	3	1	235	27.5	9.67	68.55	4.79	1	1	High	Not Found	High	1		N/A	N/A	N/A	Maurer's cleft;integral component of membrane;membrane	N/A	translocation of peptides or proteins into host
High	PF3D7_1006500	conserved Plasmodium protein, unknown function	0.004	2.657	5	1	4	1	320	37.8	8.46	119.87	3.45	1	1	High	Not Found	High	1		N/A	N/A	N/A	N/A	N/A	N/A
High	PF3D7_0502400	merozoite surface protein 8	0.004	2.657	3	1	2	1	597	69.4	4.86	68.19	3.06	1	1	Not Found	High	Not Found	1		integral component of membrane	N/A	N/A	Maurer's cleft;food vacuole;membrane;plasma membrane;symbiont-containing vacuole	N/A	N/A
High	PF3D7_1142600	60S ribosomal protein L35ae, putative	0.004	2.656	9	1	4	1	140	16.3	10.55	183.8	2.49	1	1	High	High	High	1		ribosome	structural constituent of ribosome	translation	cytosolic large ribosomal subunit;large ribosomal subunit;nucleus	structural constituent of ribosome	cytoplasmic translation;ribosomal large subunit biogenesis;translation
High	PF3D7_1130700	structural maintenance of chromosomes protein 1, putative	0.004	2.654	1	1	5	1	1818	214.5	7.46		12.36		1	High	Not Found	High	1		chromosome	ATP binding;protein binding	chromosome organization	cohesin complex;nuclear mitotic cohesin complex;nucleus	ATP hydrolysis activity;double-stranded DNA binding;minor groove of adenine-thymine-rich DNA binding;protein binding	mitotic sister chromatid segregation
High	PF3D7_1026800	40S ribosomal protein S2	0.004	2.646	8	1	2	1	263	29.8	6.25		6.03		1	Not Found	High	High	1		ribosome;small ribosomal subunit	structural constituent of ribosome	translation	cytosolic small ribosomal subunit;nucleus	RNA binding;structural constituent of ribosome	cytoplasmic translation;ribosomal small subunit assembly;translation
High	PF3D7_1353600	ER lumen protein retaining receptor	0.004	2.638	7	1	3	1	221	26.4	9.2	125.91	2.13	1	1	Not Found	High	High	1		endoplasmic reticulum membrane;integral component of membrane	ER retention sequence binding	protein retention in ER lumen;protein transport	Golgi apparatus;cis-Golgi network;endoplasmic reticulum	ER retention sequence binding;KDEL sequence binding;signaling receptor activity	endoplasmic reticulum to Golgi vesicle-mediated transport;protein retention in ER lumen
High	PF3D7_1475600	bromodomain protein 4, putative	0.004	2.615	3	1	1	1	729	85.7	7.17		4.21		1	Not Found	Not Found	High	1		N/A	protein binding	N/A	nucleus	N/A	N/A
High	PF3D7_0608800	ornithine aminotransferase	0.004	2.595	4	1	5	1	414	46	6.89	177.69	4.27	1	1	High	High	High	1		N/A	catalytic activity;ornithine(lysine) transaminase activity;ornithine-oxo-acid transaminase activity;pyridoxal phosphate binding;transaminase activity	L-proline biosynthetic process	cytoplasm;extracellular vesicle;food vacuole;intracellular;mitochondrion	RNA binding;identical protein binding;ornithine-oxo-acid transaminase activity;protein binding;pyridoxal phosphate binding	arginine catabolic process to glutamate;arginine catabolic process to proline via ornithine;ornithine metabolic process
High	PF3D7_0310600	eukaryotic translation initiation factor 3 subunit K, putative	0.004	2.589	7	1	2	1	235	28	5.9	63.2	1.91	1	1	Not Found	High	Not Found	1		cytoplasm;eukaryotic 43S preinitiation complex;eukaryotic 48S preinitiation complex;eukaryotic translation initiation factor 3 complex	ribosome binding;translation initiation factor activity	formation of cytoplasmic translation initiation complex;regulation of translational initiation	eukaryotic translation initiation factor 3 complex	N/A	N/A
High	PF3D7_1128700	GPI-anchor transamidase, putative	0.004	2.587	3	1	2	1	493	59.7	8.9	71.12	2.69	1	1	Not Found	Not Found	High	1		GPI-anchor transamidase complex	GPI-anchor transamidase activity;dipeptidase activity;peptidase activity	attachment of GPI anchor to protein;proteolysis	GPI-anchor transamidase complex	GPI-anchor transamidase activity;cysteine-type endopeptidase activity	attachment of GPI anchor to protein;protein localization to cell surface;proteolysis
High	PF3D7_1304400	PUB domain-containing protein, putative	0.004	2.583	3	1	2	1	613	72.5	6.99	29.56	2.36	1	1	High	Not Found	Not Found	1		N/A	N/A	N/A	N/A	N/A	N/A
High	PF3D7_1022300	ZIP domain-containing protein, putative	0.004	2.578	3	1	2	1	325	37.1	6.29	65.97	2.16	1	1	High	Not Found	Not Found	1		integral component of membrane;membrane	metal ion transmembrane transporter activity	metal ion transport;transmembrane transport	membrane;plasma membrane	iron ion transmembrane transporter activity;metal ion transmembrane transporter activity;zinc ion transmembrane transporter activity	zinc ion transmembrane transport
High	PF3D7_1356200	mitochondrial import inner membrane translocase subunit TIM23, putative	0.004	2.559	7	1	6	1	167	18.2	9.41	183.11	6.56	1	1	High	High	Not Found	1		N/A	N/A	N/A	TIM23 mitochondrial import inner membrane translocase complex;integral component of mitochondrial inner membrane;mitochondrion	mitochondrion targeting sequence binding;protein transmembrane transporter activity	protein import into mitochondrial matrix;protein targeting to mitochondrion
High	PF3D7_1253500	Plasmodium exported protein, unknown function	0.004	2.538	6	1	2	1	210	24.9	9.85	59.23	0	1	1	Not Found	Not Found	High	1		N/A	N/A	N/A	host cell	N/A	N/A
High	PF3D7_0610900	transcription elongation factor SPT5, putative	0.004	2.537	1	1	2	1	1280	149.3	6.79	28.42	1.75	1	1	Not Found	Not Found	High	1		ribosome	structural constituent of ribosome;translation elongation factor activity	regulation of DNA-templated transcription, elongation;regulation of transcription by RNA polymerase II;regulation of transcription, DNA-templated;translation	DSIF complex;nucleus	mRNA binding	regulation of transcription by RNA polymerase II;transcription elongation from RNA polymerase II promoter;transcription, DNA-templated
High	PF3D7_0719700	40S ribosomal protein S10, putative	0.004	2.536	11	1	2	1	137	16.5	9.73	61.8	2.24	1	1	Not Found	Not Found	High	1		N/A	N/A	N/A	cytosolic small ribosomal subunit;nucleus	RNA binding;structural constituent of ribosome	ribosomal small subunit assembly;translation
High	PF3D7_1474800	proteasome subunit alpha type-1, putative	0.004	2.529	6	1	5	1	254	28.8	5.67	62.44	9.03	1	1	High	High	High	1		proteasome core complex;proteasome core complex, alpha-subunit complex	N/A	proteolysis involved in cellular protein catabolic process;ubiquitin-dependent protein catabolic process	cytoplasm;nucleus;proteasome core complex;proteasome core complex, alpha-subunit complex	endopeptidase activity	proteasomal protein catabolic process;proteasomal ubiquitin-independent protein catabolic process;proteasome-mediated ubiquitin-dependent protein catabolic process;ubiquitin-dependent protein catabolic process
High	PF3D7_1368600	mitochondrial import inner membrane translocase subunit TIM9, putative	0.004	2.528	10	1	9	1	92	10.9	8.44	368.9	7.98	1	1	High	High	High	1		mitochondrial intermembrane space protein transporter complex	N/A	protein insertion into mitochondrial inner membrane	mitochondrial intermembrane space;mitochondrion	protein-transporting ATPase activity	protein insertion into mitochondrial inner membrane;protein targeting to mitochondrion
High	PF3D7_0220200	Plasmodium exported protein, unknown function	0.004	2.527	13	1	1	1	180	21.4	9.42		0		1	Not Found	High	Not Found	1		N/A	N/A	N/A	Maurer's cleft;host cell	N/A	N/A
High	PF3D7_0602400	elongation factor G	0.006	2.519	2	1	5	1	937	108.2	8.46	101.96	7.69	1	1	High	Not Found	High	1		N/A	GTP binding;GTPase activity	N/A	apicoplast;mitochondrion	GTPase activity;translation elongation factor activity	mitochondrial translation;ribosome disassembly;translational elongation
High	PF3D7_1032500	DER1-like protein, putative	0.006	2.508	4	1	4	1	263	31	9.61	97.96	2.03	1	1	Not Found	High	Not Found	1		N/A	N/A	N/A	Hrd1p ubiquitin ligase ERAD-L complex;integral component of endoplasmic reticulum membrane	misfolded protein binding;ubiquitin-specific protease binding	endoplasmic reticulum unfolded protein response;ubiquitin-dependent ERAD pathway
High	PF3D7_0604700	glyoxalase I-like protein GILP	0.006	2.502	7	1	3	1	307	35.8	8.38	39.64	2.45	1	1	Not Found	High	High	1		N/A	N/A	N/A	apicoplast;cytoplasm	lactoylglutathione lyase activity	methylglyoxal catabolic process to D-lactate via S-lactoyl-glutathione;methylglyoxal metabolic process
High	PF3D7_0618900	phosphatidylinositol N-acetylglucosaminyltransferase subunit GPI1	0.006	2.495	2	1	4	1	729	87	8.91	120.35	5.54	1	1	High	Not Found	High	1		integral component of membrane	phosphatidylinositol N-acetylglucosaminyltransferase activity	GPI anchor biosynthetic process	glycosylphosphatidylinositol-N-acetylglucosaminyltransferase (GPI-GnT) complex	phosphatidylinositol N-acetylglucosaminyltransferase activity	GPI anchor biosynthetic process
High	PF3D7_0110500	bromodomain protein 3, putative	0.006	2.486	1	1	7	1	2285	268	6.21	129.88	10.55	1	1	High	High	High	1		N/A	protein binding	N/A	NuA4 histone acetyltransferase complex;nucleus	N/A	histone acetylation
High	PF3D7_1145100	coatomer subunit gamma, putative	0.006	2.478	1	1	5	1	1068	124.3	6.86	176.04	4.63	1	1	High	Not Found	High	1		COPI vesicle coat;membrane coat	structural molecule activity	intracellular protein transport;vesicle-mediated transport	COPI vesicle coat;Golgi apparatus;Golgi membrane;cytosol;endoplasmic reticulum;endoplasmic reticulum-Golgi intermediate compartment;membrane;nucleus	N/A	endoplasmic reticulum to Golgi vesicle-mediated transport;intra-Golgi vesicle-mediated transport;protein secretion;retrograde vesicle-mediated transport, Golgi to endoplasmic reticulum;vesicle-mediated transport
High	PF3D7_0532400	lysine-rich membrane-associated PHISTb protein	0.006	2.476	3	1	5	1	528	61	9.32	63.99	6.43	1	1	High	Not Found	High	1		integral component of membrane	N/A	N/A	Maurer's cleft;host cell cytoplasm;host cell cytosol;host cell membrane;host cell periphery;host cell surface;infected host cell surface knob;nucleus	protein binding	cytoadherence to microvasculature, mediated by symbiont protein
High	PF3D7_1001500	early transcribed membrane protein 10.1	0.006	2.468	12	1	2	1	107	11.3	9.92	75.99	2	1	1	Not Found	Not Found	High	1		N/A	N/A	N/A	symbiont-containing vacuole membrane	N/A	N/A
High	PF3D7_1121000	palmitoyltransferase DHHC3	0.006	2.458	3	1	6	1	293	34.8	8	207.08	5.91	1	1	High	High	High	1		integral component of membrane	palmitoyltransferase activity	N/A	Golgi apparatus;endoplasmic reticulum	palmitoyltransferase activity;protein-cysteine S-palmitoyltransferase activity	peptidyl-L-cysteine S-palmitoylation;protein palmitoylation;protein targeting to membrane
High	PF3D7_1367600	ribosome biogenesis protein MRT4, putative	0.006	2.451	4	1	2	1	222	25.8	9.79	112.59	2.39	1	1	Not Found	High	Not Found	1		N/A	N/A	ribosome biogenesis	nucleolus;nucleus;preribosome, large subunit precursor	N/A	nuclear-transcribed mRNA catabolic process;rRNA processing;ribosomal large subunit assembly;ribosomal large subunit biogenesis
High	PF3D7_1437100	conserved protein, unknown function	0.006	2.45	6	1	2	1	158	18.4	9.64	98.77	2	1	1	Not Found	High	Not Found	1		N/A	N/A	N/A	apicoplast	N/A	N/A
High	PF3D7_1103600	actin-like protein, putative	0.006	2.445	2	1	1	1	499	57.9	6.73	52.79		1		Not Found	Not Found	High	1		N/A	N/A	N/A	NuA4 histone acetyltransferase complex;SWI/SNF complex;nucleus	chromatin binding	ATP-dependent chromatin remodeling;histone H4 acetylation;regulation of transcription by RNA polymerase II
High	PF3D7_1410600	eukaryotic translation initiation factor 2 subunit gamma, putative	0.006	2.44	6	1	1	1	465	51.2	7.94		0		1	Not Found	High	Not Found	1		N/A	GTP binding;GTPase activity	N/A	cytoplasm;cytosol;eukaryotic translation initiation factor 2 complex;nucleus	GTP binding;protein binding;translation initiation factor activity	formation of translation preinitiation complex;positive regulation of translational fidelity;translational initiation
High	PF3D7_0204900	2-methoxy-6-polyprenyl-1,4-benzoquinol methylase, mitochondrial, putative	0.006	2.433	4	1	6	1	354	41.1	8.76	165.07	6.4	1	1	High	Not Found	High	1		extrinsic component of mitochondrial inner membrane	2-octaprenyl-6-methoxy-1,4-benzoquinone methylase activity;methyltransferase activity	methylation	mitochondrial matrix;mitochondrion;osmiophilic body	2-hexaprenyl-6-methoxy-1,4-benzoquinone methyltransferase activity;methyltransferase activity;quinone cofactor methyltransferase activity	quinone biosynthetic process;ubiquinone biosynthetic process
High	PF3D7_1035600	merozoite surface protein	0.006	2.425	4	1	5	1	424	48.2	4.74	109.17	6.71	1	1	High	Not Found	High	1		N/A	N/A	N/A	N/A	N/A	N/A
High	PF3D7_0526400	conserved Plasmodium protein, unknown function	0.006	2.405	4	1	4	1	361	42.3	8.68	102.71	2.05	1	1	Not Found	High	High	1		integral component of membrane	N/A	N/A	N/A	N/A	N/A
High	PF3D7_1114200	GTPase-activating protein, putative	0.006	2.385	3	1	2	1	373	44.6	8.78	56.01	1.81	1	1	Not Found	High	Not Found	1		N/A	N/A	N/A	Maurer's cleft	GTPase activator activity	activation of GTPase activity;intracellular protein transport
High	PF3D7_0220600	Plasmodium exported protein (hyp9), unknown function	0.006	2.382	8	1	7	1	225	25.9	9.36	181.98	0	1	1	High	High	High	1		N/A	N/A	N/A	host cell	N/A	N/A
High	PF3D7_0627400	mitochondrial import inner membrane translocase subunit TIM22, putative	0.006	2.377	6	1	3	1	193	21.4	9.25	40.67	4.37	1	1	High	Not Found	High	1		TIM22 mitochondrial import inner membrane insertion complex;integral component of membrane	N/A	protein insertion into mitochondrial inner membrane	TIM22 mitochondrial import inner membrane insertion complex;TIM23 mitochondrial import inner membrane translocase complex;mitochondrion	mitochondrion targeting sequence binding;protein transmembrane transporter activity	protein insertion into mitochondrial inner membrane;protein targeting to mitochondrion
High	PF3D7_0207200	iron-sulfur assembly protein, putative	0.006	2.376	8	1	4	1	160	18.4	9.32	109.33	3.87	1	1	Not Found	High	High	1		N/A	iron-sulfur cluster binding;structural molecule activity	protein maturation by iron-sulfur cluster transfer	mitochondrion	2 iron, 2 sulfur cluster binding;4 iron, 4 sulfur cluster binding;iron ion binding	iron-sulfur cluster assembly;protein maturation;protein maturation by [4Fe-4S] cluster transfer
High	PF3D7_1120400	alpha/beta hydrolase fold domain containing protein, putative	0.006	2.369	3	1	2	1	382	44.7	7.72	83.88	2.54	1	1	Not Found	High	Not Found	1		N/A	hydrolase activity	N/A	N/A	N/A	N/A
High	PF3D7_1342400	casein kinase II beta chain	0.006	2.362	3	1	2	1	385	45.3	3.85	84.93	1.99	1	1	Not Found	Not Found	High	1		protein kinase CK2 complex	kinase activity;protein kinase regulator activity	N/A	cytoplasm;nucleus;protein kinase CK2 complex	protein binding;protein kinase regulator activity	protein phosphorylation
High	PF3D7_1441100	conserved Plasmodium protein, unknown function	0.006	2.341	10	1	2	1	227	26.3	3.59		2		1	High	Not Found	High	1		N/A	N/A	N/A	nucleus	N/A	N/A
High	PF3D7_0305300	transporter, putative	0.006	2.33	2	1	4	1	956	114.4	5.62		7.4		1	High	High	High	1		integral component of membrane	histone acetyltransferase activity	N/A	cell surface;membrane	N/A	N/A
High	PF3D7_0513600	deoxyribodipyrimidine photo-lyase, putative	0.006	2.329	1	1	2	1	1113	129.1	9.1	32.89	1.82	1	1	Not Found	Not Found	High	1		N/A	N/A	N/A	nucleus	deoxyribodipyrimidine photo-lyase activity	DNA repair;photoreactive repair
High	PF3D7_0505500	DNA mismatch repair protein MSH6, putative	0.005	2.323	1	1	2	1	1350	156.3	6.4	67.87	2.93	1	1	Not Found	Not Found	High	1		N/A	ATP binding;mismatched DNA binding	mismatch repair	MutSalpha complex;mismatch repair complex;nucleus	ATP-dependent activity, acting on DNA;damaged DNA binding;four-way junction DNA binding;mismatched DNA binding	DNA repair;interstrand cross-link repair;maintenance of DNA repeat elements;meiotic mismatch repair;mismatch repair;negative regulation of DNA recombination;pyrimidine dimer repair
High	PF3D7_0318900	conserved protein, unknown function	0.005	2.318	3	1	2	1	440	53.1	9.1	79.47		1		Not Found	High	Not Found	1		integral component of membrane	N/A	N/A	endoplasmic reticulum	RNA binding;calcium ion binding	N/A
High	PF3D7_1244400	RNA-binding protein, putative	0.005	2.311	1	1	4	1	1335	159.4	8.41	147.43	4.34	1	1	Not Found	High	High	1		N/A	nucleic acid binding	N/A	apicoplast;ribonucleoprotein complex	N/A	N/A
High	PF3D7_0406200	parasitophorous vacuole membrane protein S16	0.005	2.296	11	1	3	1	157	16.6	6.19	95.44	2.24	1	1	High	Not Found	High	1		N/A	N/A	N/A	cell surface;integral component of membrane;membrane;nucleus;symbiont-containing vacuole membrane	N/A	response to xenobiotic stimulus
High	PF3D7_1447800	calponin homology domain-containing protein, putative	0.005	2.294	1	1	2	1	1986	237.9	6.76		4.2		1	High	Not Found	High	1		N/A	protein binding	N/A	N/A	N/A	N/A
High	PF3D7_1108300	pterin-4a-carbinolamine dehydratase	0.005	2.293	17	1	2	1	107	12.9	9.11	43.05	2.73	1	1	Not Found	Not Found	High	1		N/A	4-alpha-hydroxytetrahydrobiopterin dehydratase activity	tetrahydrobiopterin biosynthetic process	N/A	4-alpha-hydroxytetrahydrobiopterin dehydratase activity	N/A
High	PF3D7_0618200	conserved protein, unknown function	0.005	2.273	13	1	1	1	199	23.3	4.82		2.29		1	Not Found	Not Found	High	1		N/A	N/A	N/A	nucleus	N/A	N/A
High	PF3D7_1205800	high mobility group protein B3, putative	0.005	2.258	1	1	5	1	2284	266.9	6.68	69.46	6.18	1	1	High	Not Found	High	1		nucleus	DNA binding	N/A	nucleus	N/A	N/A
High	PF3D7_0303000	N-ethylmaleimide-sensitive fusion protein	0.005	2.252	1	1	1	1	783	89.1	6.71		0		1	High	Not Found	Not Found	1		N/A	ATP binding;ATP hydrolysis activity;metal ion binding	SNARE complex disassembly	Golgi stack;food vacuole;host cell cytoplasm	ATP hydrolysis activity	Golgi to plasma membrane protein transport;Golgi vesicle docking;endoplasmic reticulum to Golgi vesicle-mediated transport;intra-Golgi vesicle-mediated transport
High	PF3D7_1114100	rhomboid protease ROM1	0.005	2.247	8	1	4	1	278	31.7	9.1		4.11		1	High	High	High	1	Met-loss+Acetyl [N-Term]	integral component of membrane	serine-type endopeptidase activity	proteolysis	microneme	peptidase activity	signal peptide processing
High	PF3D7_1312800	protein AAP2	0.005	2.238	1	1	2	1	2361	277.5	7.8	61.81	2.49	1	1	Not Found	High	Not Found	1		N/A	N/A	N/A	apical part of cell	N/A	N/A
High	PF3D7_1106000	RuvB-like helicase 2	0.005	2.235	2	1	6	1	475	53.4	7.12	153.93	5.92	1	1	High	High	High	1		Ino80 complex;NuA4 histone acetyltransferase complex;R2TP complex	5'-3' DNA helicase activity;ATP binding;DNA helicase activity	N/A	Ino80 complex;NuA4 histone acetyltransferase complex;R2TP complex;Swr1 complex;cytoplasm	5'-3' DNA helicase activity;ATP hydrolysis activity;DNA helicase activity;RNA binding;protein binding	DNA recombination;DNA repair;box C/D snoRNP assembly;chromatin remodeling;histone acetylation;regulation of transcription by RNA polymerase II
High	PF3D7_0910800	cytosolic Fe-S cluster assembly factor NBP35, putative	0.005	2.233	3	1	2	1	447	51	7.52	46.26	0	1	1	High	Not Found	Not Found	1		N/A	ATP binding	N/A	apicoplast;cytosol;mitochondrion	iron-sulfur cluster binding	iron-sulfur cluster assembly
High	PF3D7_0113000	glutamic acid-rich protein GARP	0.005	2.218	2	1	4	1	673	79.7	4.93	56.73	2.77	1	1	High	Not Found	High	1		N/A	N/A	N/A	host cell periphery;host cell surface	host cell surface receptor binding	modulation by symbiont of host immune response;programmed cell death
High	PF3D7_1421200	40S ribosomal protein S25	0.005	2.213	11	1	6	1	105	11.7	10.11	90.13	5.12	1	1	High	High	Not Found	1		N/A	N/A	N/A	cytosolic small ribosomal subunit;nucleus	structural constituent of ribosome	translation
High	PF3D7_1035200	S-antigen	0.005	2.193	2	1	2	1	585	62.9	4.4	37.28	0	1	1	High	Not Found	Not Found	1		symbiont-containing vacuole;vacuole	N/A	N/A	symbiont-containing vacuole	N/A	N/A
High	PF3D7_1345100	thioredoxin 2	0.005	2.192	10	1	3	1	157	18.6	9.76	51.76	0	1	1	Not Found	High	High	1		N/A	N/A	N/A	PTEX complex;cytoplasm;mitochondrion;symbiont-containing vacuole	oxidoreductase activity, acting on a sulfur group of donors, disulfide as acceptor;protein binding;protein-disulfide reductase (NAD(P)) activity;protein-disulfide reductase activity	cell redox homeostasis
High	PF3D7_1212800	succinate dehydrogenase [ubiquinone] iron-sulfur subunit, mitochondrial	0.005	2.171	4	1	1	1	321	37.7	8.94		2.3		1	Not Found	Not Found	High	1		mitochondrial inner membrane	2 iron, 2 sulfur cluster binding;3 iron, 4 sulfur cluster binding;4 iron, 4 sulfur cluster binding;electron transfer activity;iron-sulfur cluster binding;metal ion binding;oxidoreductase activity;succinate dehydrogenase (ubiquinone) activity	oxidation-reduction process;tricarboxylic acid cycle	mitochondrion	electron transfer activity;succinate dehydrogenase (ubiquinone) activity;succinate dehydrogenase activity	aerobic respiration;oxidation-reduction process;respiratory electron transport chain;tricarboxylic acid cycle
High	PF3D7_1203400	major facilitator superfamily domain-containing protein, putative	0.005	2.167	1	1	2	1	1250	149.1	8.05	53.31	1.85	1	1	Not Found	High	Not Found	1		integral component of membrane	N/A	N/A	membrane	N/A	N/A
High	PF3D7_1472700	DNA-directed RNA polymerase, alpha subunit, putative	0.005	2.148	3	1	2	1	861	101.9	8.7		7.01		1	Not Found	High	High	1		N/A	DNA-directed 5'-3' RNA polymerase activity;protein dimerization activity	transcription, DNA-templated	apicoplast;cytoplasm	DNA-directed 5'-3' RNA polymerase activity	transcription, DNA-templated
High	PF3D7_0108300	conserved Plasmodium protein, unknown function	0.005	2.141	0	1	2	1	2221	254.8	5.68	68.23	1.93	1	1	Not Found	High	Not Found	1		N/A	N/A	N/A	host cell cytoplasm;host cell surface	mRNA binding	N/A
High	PF3D7_1224000	GTP cyclohydrolase 1	0.005	2.137	3	1	1	1	389	45.8	9.35	39.49		1		High	Not Found	Not Found	1		N/A	GTP cyclohydrolase I activity	7,8-dihydroneopterin 3'-triphosphate biosynthetic process;tetrahydrofolate biosynthetic process	cytoplasm;mitochondrion;nucleus	GTP binding;GTP cyclohydrolase I activity;zinc ion binding	folic acid-containing compound biosynthetic process;one-carbon metabolic process;response to xenobiotic stimulus;tetrahydrobiopterin biosynthetic process
High	PF3D7_1406300	glycerophosphodiester phosphodiesterase	0.007	2.131	3	1	2	1	475	56.3	5.5	34.62	2.03	1	1	Not Found	High	Not Found	1		N/A	phosphoric diester hydrolase activity	lipid metabolic process	cytosol;food vacuole;symbiont-containing vacuole	glycerophosphodiester phosphodiesterase activity;phosphoric diester hydrolase activity	glycerophospholipid catabolic process;phospholipid metabolic process
High	PF3D7_1321400	palmitoyltransferase DHHC8, putative	0.007	2.122	3	1	4	1	313	36.5	8.65	48.06	5.09	1	1	High	High	High	1		integral component of membrane	palmitoyltransferase activity	N/A	Golgi apparatus;endoplasmic reticulum	acyltransferase activity;palmitoyltransferase activity;protein-cysteine S-palmitoyltransferase activity;zinc ion binding	peptidyl-L-cysteine S-palmitoylation;protein palmitoylation;protein targeting to membrane
High	PF3D7_0310900	conserved Plasmodium protein, unknown function	0.007	2.081	3	1	1	1	786	92.8	6.71		3.1		1	Not Found	Not Found	High	1		N/A	N/A	N/A	nucleus	N/A	N/A
High	PF3D7_1133200	conserved Plasmodium protein, unknown function	0.007	2.069	0	1	2	1	2072	244.9	5.72	48.16	0	1	1	Not Found	High	Not Found	1		N/A	N/A	N/A	nucleus	N/A	N/A
High	PF3D7_1434700	mitochondrial import inner membrane translocase subunit TIM17, putative	0.007	2.064	17	1	1	1	162	17.9	9.51		0		1	High	Not Found	Not Found	1		N/A	N/A	N/A	TIM23 mitochondrial import inner membrane translocase complex;integral component of mitochondrial inner membrane;mitochondrion	N/A	protein import into mitochondrial matrix;protein targeting to mitochondrion;protein transport
High	PF3D7_0302700	CDGSH iron-sulfur domain-containing protein, putative	0.007	2.063	10	1	2	1	152	18.3	9.09	20.96	2.17	1	1	High	Not Found	Not Found	1		intracellular membrane-bounded organelle	2 iron, 2 sulfur cluster binding;metal ion binding	N/A	mitochondrion	N/A	N/A
High	PF3D7_0517300	serine/arginine-rich splicing factor 1	0.007	2.056	7	1	1	1	298	34.5	10.61		2.19		1	High	Not Found	Not Found	1		N/A	nucleic acid binding	N/A	cytoplasm;nuclear speck;nucleus;spliceosomal complex	RNA binding;phosphorylated histone binding	RNA splicing;cellular response to DNA damage stimulus;mRNA cis splicing, via spliceosome;mRNA processing;regulation of alternative mRNA splicing, via spliceosome;regulation of mRNA splicing, via spliceosome
High	PF3D7_1004700	conserved protein, unknown function	0.007	2.056	6	1	2	1	267	31.6	8.97	47.58	1.98	1	1	Not Found	Not Found	High	1		N/A	N/A	N/A	N/A	N/A	N/A
High	PF3D7_0613300	rhoptry protein ROP14	0.007	2.048	1	1	3	1	1422	171.9	8.87	48.39	1.68	1	1	High	Not Found	High	1		integral component of membrane	N/A	N/A	endoplasmic reticulum membrane;rhoptry	N/A	protein maturation
High	PF3D7_0923200	nitric oxide synthase, putative	0.007	2.036	2	1	3	1	780	92.1	8.92	120.7	2.01	1	1	High	High	Not Found	1		N/A	FMN binding;nitric-oxide synthase activity;oxidoreductase activity	oxidation-reduction process	cytosol;mitochondrion;nucleus	FMN binding;NADPH-hemoprotein reductase activity;flavin adenine dinucleotide binding;oxidoreductase activity;oxidoreductase activity, acting on paired donors, with incorporation or reduction of molecular oxygen, NAD(P)H as one donor, and incorporation of one atom of oxygen	N/A
High	PF3D7_1235200	V-type K+-independent H+-translocating inorganic pyrophosphatase	0.007	2.036	1	1	2	1	1057	117	7.33	58.31		1		High	Not Found	High	1		integral component of membrane;membrane	inorganic diphosphatase activity;pyrophosphate hydrolysis-driven proton transmembrane transporter activity	proton transmembrane transport	membrane	N/A	N/A
High	PF3D7_1435400	ER membrane protein complex subunit 4, putative	0.007	2.035	6	1	4	1	190	21.8	9.5	103.52	4.34	1	1	High	Not Found	Not Found	1		N/A	N/A	N/A	EMC complex	N/A	protein folding in endoplasmic reticulum
High	PF3D7_0218000	replication factor C subunit 2, putative	0.007	2.032	6	1	2	1	330	37.9	6.79	47.19	2.13	1	1	Not Found	Not Found	High	1		N/A	ATP binding;DNA binding	DNA replication	DNA replication factor C complex;nucleus	RNA binding	DNA repair;DNA replication;DNA-dependent DNA replication
High	PF3D7_1306500	MORN repeat protein, putative	0.007	2.026	0	1	1	1	4313	519.9	9.09		2.14		1	Not Found	Not Found	High	1		integral component of membrane	N/A	N/A	membrane	N/A	N/A
High	PF3D7_1367500	NADH-cytochrome b5 reductase, putative	0.007	2.025	5	1	4	1	362	42.6	9.2	67.09	0	1	1	High	High	Not Found	1		integral component of membrane	cytochrome-b5 reductase activity, acting on NAD(P)H;oxidoreductase activity	oxidation-reduction process	food vacuole	FAD binding;electron transfer activity	oxidation-reduction process
High	PF3D7_0914200	phospholipid or glycerol acyltransferase, putative	0.007	2.019	4	1	2	1	418	49.3	8.98	47.2	2.41	1	1	Not Found	High	Not Found	1		integral component of membrane	acyltransferase activity	N/A	endoplasmic reticulum	N/A	N/A
High	PF3D7_1365900	ubiquitin-60S ribosomal protein L40	0.007	2.017	13	1	4	1	128	14.6	9.88	66.79	0	1	1	Not Found	High	High	1		ribosome	protein binding;structural constituent of ribosome	translation	cytoplasm;cytosolic large ribosomal subunit;nucleus	RNA binding;protein tag;structural constituent of ribosome;ubiquitin protein ligase binding	cellular protein modification process;modification-dependent protein catabolic process;protein ubiquitination;translation;ubiquitin-dependent protein catabolic process
High	PF3D7_1422700	conserved protein, unknown function	0.006	2.006	1	1	2	1	1190	140.4	5.85	50.7	0	1	1	High	Not Found	Not Found	1		N/A	N/A	N/A	nucleus	N/A	N/A
High	PF3D7_1401300	epoxide hydrolase 2	0.006	2.005	3	1	3	1	473	55.2	7.02	63.22	5.84	1	1	High	Not Found	High	1		N/A	aminopeptidase activity	N/A	host cell cytoplasm;host cell periphery	aminopeptidase activity;epoxide hydrolase activity;hydrolase activity;spectrin binding	cytoadherence to microvasculature, mediated by symbiont protein
High	PF3D7_0417500	memo-like protein	0.006	1.997	5	1	2	1	296	34.3	7.44	40.97	2.05	1	1	High	Not Found	Not Found	1		N/A	N/A	N/A	nucleus	N/A	N/A
High	PF3D7_1309200	protein phosphatase PPM6, putative	0.006	1.985	2	1	2	1	827	96.5	8.24	13.18	1.64	1	1	Not Found	Not Found	High	1		N/A	phosphatase activity;protein serine/threonine phosphatase activity	protein dephosphorylation	cytoplasm;nucleus;protein serine/threonine phosphatase complex	magnesium-dependent protein serine/threonine phosphatase activity;protein serine/threonine phosphatase activity	protein phosphorylation
High	PF3D7_1329100	myosin F, putative	0.006	1.981	1	1	5	1	2160	250.1	8.63	135.2	4.05	1	1	High	High	High	1		myosin complex	ATP binding;cytoskeletal motor activity;protein binding	N/A	actin cytoskeleton;apical part of cell;cytoplasm;cytosol;myosin complex;vesicle	actin filament binding;actin-dependent ATPase activity;cytoskeletal motor activity;microfilament motor activity	actin filament organization;actin filament-based movement;cytoskeleton organization;vesicle transport along actin filament
High	PF3D7_0821400	conserved Plasmodium protein, unknown function	0.006	1.972	11	1	4	1	124	14.1	9.73	149.59	4.61	1	1	High	Not Found	High	1		N/A	N/A	N/A	nucleus	N/A	N/A
High	PF3D7_0411900	DNA polymerase alpha catalytic subunit A	0.008	1.967	1	1	2	1	1912	225.3	8.31	46.81	2.72	1	1	Not Found	Not Found	High	1		N/A	DNA binding;DNA-directed DNA polymerase activity;nucleic acid binding;nucleotide binding	N/A	alpha DNA polymerase:primase complex	3'-5' exonuclease activity;DNA replication origin binding;DNA-directed DNA polymerase activity;chromatin binding;purine nucleotide binding;pyrimidine nucleotide binding;single-stranded DNA binding	DNA replication;lagging strand elongation;leading strand elongation;mitotic DNA replication initiation
High	PF3D7_1131800	oxysterol-binding protein, putative	0.008	1.963	1	1	1	1	1576	184.6	6.23	87.01		1		Not Found	Not Found	High	1		N/A	N/A	N/A	cytosol;intracellular membrane-bounded organelle;membrane	lipid binding;sterol binding;sterol transporter activity	N/A
High	PF3D7_0802800	serine/threonine protein phosphatase 2B catalytic subunit A	0.008	1.948	2	1	2	1	604	70	4.98	49.91	2.12	1	1	High	Not Found	Not Found	1		N/A	calmodulin-dependent protein phosphatase activity;hydrolase activity	calcineurin-mediated signaling	calcineurin complex;cytoplasm	calcium-dependent protein serine/threonine phosphatase activity;calmodulin binding;calmodulin-dependent protein phosphatase activity;protein serine/threonine phosphatase activity	calcineurin-mediated signaling;protein dephosphorylation
High	PF3D7_0912900	26S proteasome regulatory subunit RPN8, putative	0.008	1.948	5	1	2	1	338	39.1	8.1	60.97	2.28	1	1	Not Found	High	Not Found	1		proteasome regulatory particle	isopeptidase activity;metallopeptidase activity;protein binding	N/A	food vacuole;proteasome complex	N/A	proteasome-mediated ubiquitin-dependent protein catabolic process
High	PF3D7_1241600	S-adenosylmethionine mitochondrial carrier protein	0.008	1.946	13	1	1	1	256	28.8	8.84		0		1	Not Found	High	Not Found	1		integral component of membrane	N/A	N/A	mitochondrial inner membrane;mitochondrion	S-adenosyl-L-methionine transmembrane transporter activity	S-adenosyl-L-methionine transmembrane transport
High	PF3D7_0920800	inosine-5'-monophosphate dehydrogenase	0.009	1.93	5	1	1	1	510	56.1	7.93		2.55		1	High	Not Found	Not Found	1		cytoplasm	IMP dehydrogenase activity;catalytic activity;metal ion binding;nucleotide binding;oxidoreductase activity	GMP biosynthetic process;oxidation-reduction process;purine nucleotide biosynthetic process	food vacuole;nucleus	N/A	N/A
High	PF3D7_1212100	peripheral plastid protein 1, putative	0.009	1.927	3	1	2	1	558	66.4	9.52	29.27	2.12	1	1	High	Not Found	Not Found	1		integral component of membrane	N/A	N/A	apicoplast;host cell cytosol	N/A	N/A
High	PF3D7_0907700	proteasome activator 28	0.009	1.909	5	1	2	1	279	33.1	6.76	43.98	1.87	1	1	High	Not Found	Not Found	1		proteasome activator complex	N/A	N/A	cytoplasm;nucleoplasm;nucleus;proteasome activator complex	endopeptidase activator activity	positive regulation of endopeptidase activity;regulation of G1/S transition of mitotic cell cycle;regulation of proteasomal protein catabolic process;response to xenobiotic stimulus
High	PF3D7_0422800	serpentine receptor 12, putative	0.009	1.901	3	1	1	1	470	56	8.78	44.97		1		Not Found	High	Not Found	1		integral component of membrane	N/A	G protein-coupled receptor signaling pathway;response to pheromone	N/A	N/A	N/A
High	PF3D7_0609800	palmitoyltransferase DHHC2, putative	0.009	1.898	4	1	2	1	284	33.1	8.79	37.06	2.25	1	1	Not Found	High	Not Found	1		N/A	palmitoyltransferase activity	N/A	Golgi apparatus;cytoplasm;endoplasmic reticulum;inner membrane pellicle complex;integral component of membrane	nucleic acid binding;palmitoyltransferase activity;protein-cysteine S-palmitoyltransferase activity	peptidyl-L-cysteine S-palmitoylation;protein palmitoylation;protein targeting to membrane
High	PF3D7_1458300	alpha/beta hydrolase, putative	0.009	1.894	2	1	1	1	1528	183.4	8.41		3.58		1	Not Found	Not Found	High	1		N/A	N/A	N/A	N/A	N/A	N/A
High	PF3D7_0415000	ATPase GET3	0.009	1.889	7	1	1	1	379	43.3	5.15		3.3		1	Not Found	Not Found	High	1		N/A	ATP binding;ATP hydrolysis activity	protein insertion into ER membrane	GET complex;cytosol;endoplasmic reticulum;membrane	ATP hydrolysis activity;ATPase-coupled arsenite transmembrane transporter activity;protein binding	ion transport;posttranslational protein targeting to endoplasmic reticulum membrane
High	PF3D7_1476300	Plasmodium exported protein (PHISTb), unknown function	0.009	1.888	3	1	4	1	572	68.1	6.64	86.36	3.89	1	1	High	Not Found	High	1		integral component of membrane	N/A	N/A	host cell periphery;nucleus	N/A	N/A
High	PF3D7_0312400	glycogen synthase kinase-3 beta	0.009	1.884	3	1	1	1	440	51.6	5.58		0		1	Not Found	High	Not Found	1		N/A	ATP binding;protein kinase activity;tau-protein kinase activity	protein phosphorylation	Maurer's cleft;cytoplasm;nuclear periphery	protein serine/threonine kinase activity	cell maturation;entry into host;response to xenobiotic stimulus;signal transduction
Medium	PF3D7_0915000	type II NADH:ubiquinone oxidoreductase	0.01	1.88	3	1	4	1	533	61.6	9.32	105.38	2.24	1	1	High	High	Not Found	1		N/A	nucleotide binding;oxidoreductase activity	oxidation-reduction process	mitochondrion	NADH dehydrogenase (ubiquinone) activity;NADPH:quinone reductase activity	N/A
Medium	PF3D7_0103500	conserved Plasmodium protein, unknown function	0.01	1.88	1	1	1	1	1823	219.3	8.76		2.71		1	Not Found	Not Found	High	1		integral component of membrane	N/A	N/A	N/A	N/A	N/A
Medium	PF3D7_1239500	DNA gyrase subunit B	0.01	1.877	1	1	2	1	1006	116	9.11	52.26	0	1	1	Not Found	High	Not Found	1		N/A	ATP binding;DNA binding;DNA topoisomerase type II (double strand cut, ATP-hydrolyzing) activity	DNA topological change	apicoplast	ATP binding;ATP hydrolysis activity;DNA topoisomerase type II (double strand cut, ATP-hydrolyzing) activity;protein dimerization activity	DNA topological change;response to xenobiotic stimulus
Medium	PF3D7_1347900	conserved Plasmodium protein, unknown function	0.01	1.872	0	1	1	1	1847	221.5	8.34	35.63		1		High	Not Found	Not Found	1		N/A	N/A	N/A	mitochondrion;nucleus	N/A	N/A
Medium	PF3D7_1150400	erythrocyte membrane protein 1, PfEMP1	0.011	1.863	0	1	3	1	3119	359	5.88	104.65	1.62	1	1	High	High	Not Found	1		integral component of membrane	DNA-binding transcription factor activity, RNA polymerase II-specific;host cell surface receptor binding;zinc ion binding	obsolete pathogenesis;regulation of transcription, DNA-templated	host cell plasma membrane;infected host cell surface knob	cell adhesion molecule binding;host cell surface receptor binding	antigenic variation;cell-cell adhesion;cytoadherence to microvasculature, mediated by symbiont protein;modulation by symbiont of host erythrocyte aggregation
Medium	PF3D7_1210700	conserved Plasmodium protein, unknown function	0.011	1.86	2	1	2	1	526	62.7	5.2	49.22	2.3	1	1	Not Found	Not Found	High	1		N/A	N/A	N/A	N/A	N/A	N/A
Medium	PF3D7_1427500	DNA mismatch repair protein MSH2, putative	0.011	1.854	2	1	2	1	811	94.7	7.3	27.92	2.04	1	1	High	Not Found	Not Found	1		mismatch repair complex	ATP binding;DNA binding;mismatched DNA binding	mismatch repair	MutSalpha complex;MutSbeta complex;mismatch repair complex;nucleus	ATP-dependent activity, acting on DNA;DNA binding;damaged DNA binding;double-strand/single-strand DNA junction binding	DNA recombination;maintenance of DNA repeat elements;mismatch repair;negative regulation of DNA recombination;postreplication repair
Medium	PF3D7_0318200	DNA-directed RNA polymerase II subunit RPB1	0.011	1.846	1	1	1	1	2457	278.5	5.59		0		1	Not Found	High	Not Found	1		N/A	DNA binding;DNA-directed 5'-3' RNA polymerase activity;metal ion binding	transcription by RNA polymerase II;transcription, DNA-templated	RNA polymerase II, core complex;nucleus	DNA-directed 5'-3' RNA polymerase activity;protein binding	transcription by RNA polymerase II
Medium	PF3D7_0207800	serine repeat antigen 3	0.011	1.842	2	1	2	1	930	105.4	7.14	46.1	2.29	1	1	Not Found	High	Not Found	1		N/A	cysteine-type peptidase activity	proteolysis	extracellular space;lysosome	cysteine-type endopeptidase activity;cysteine-type peptidase activity	immunoglobulin production;proteolysis;proteolysis involved in cellular protein catabolic process;regulation of immune response
Medium	PF3D7_1126000	threonine--tRNA ligase	0.011	1.836	2	1	2	1	1013	119.5	8.73	74.72	0	1	1	Not Found	High	Not Found	1		cytoplasm	ATP binding;aminoacyl-tRNA ligase activity;nucleotide binding;threonine-tRNA ligase activity	tRNA aminoacylation;tRNA aminoacylation for protein translation;threonyl-tRNA aminoacylation	apicoplast;cytosol;mitochondrion;nucleus	ATP binding;aminoacyl-tRNA ligase activity;threonine-tRNA ligase activity	response to drug;response to xenobiotic stimulus;tRNA aminoacylation for protein translation;threonyl-tRNA aminoacylation
Medium	PF3D7_1426100	transcription factor BTF3, putative	0.012	1.83	9	1	2	1	171	19.4	8.98	34.08	1.76	1	1	Not Found	Not Found	High	1		N/A	N/A	N/A	cytosol;nascent polypeptide-associated complex;nucleus;polysomal ribosome;transcription regulator complex	N/A	N/A
Medium	PF3D7_0929900	conserved Plasmodium protein, unknown function	0.012	1.83	6	1	2	1	191	23.1	9.77	70.1	2.2	1	1	Not Found	High	Not Found	1		integral component of membrane	N/A	N/A	apicoplast	N/A	N/A
Medium	PF3D7_0511600	apical rhoptry neck protein	0.012	1.829	5	1	2	1	208	24.7	9.7	48.93	2.87	1	1	High	Not Found	Not Found	1		integral component of membrane	N/A	N/A	rhoptry neck	N/A	N/A
Medium	PF3D7_0109000	photosensitized INA-labeled protein PHIL1	0.012	1.828	9	1	2	1	224	25.5	4.93	43.37	0	1	1	Not Found	Not Found	High	1		N/A	N/A	N/A	inner membrane pellicle complex	protein binding	N/A
Medium	PF3D7_1308400	conserved Plasmodium protein, unknown function	0.012	1.826	0	1	2	1	6147	737.2	9.06	51.32	0	1	1	Not Found	High	Not Found	1		integral component of membrane	N/A	N/A	N/A	N/A	N/A
Medium	PF3D7_0816200	vacuolar protein sorting-associated protein 2, putative	0.012	1.826	6	1	2	1	209	24.8	8.56	53.13	2.02	1	1	Not Found	Not Found	High	1		N/A	N/A	vacuolar transport	ESCRT III complex;multivesicular body	N/A	endosome transport via multivesicular body sorting pathway;late endosome to vacuole transport;protein transport
Medium	PF3D7_0906200	conserved Plasmodium protein, unknown function	0.012	1.824	2	1	3	1	578	69.1	9.48	81.13	1.97	1	1	High	High	Not Found	1		integral component of membrane	N/A	N/A	apicoplast	N/A	N/A
Medium	PF3D7_0922900	3-oxoacyl-[acyl-carrier-protein] reductase	0.012	1.82	4	1	2	1	301	33.3	9.26	53.12	2.52	1	1	Not Found	Not Found	High	1		N/A	3-oxoacyl-[acyl-carrier-protein] reductase (NADPH) activity;NAD binding;obsolete 3-oxo-glutaryl-[acp] methyl ester reductase activity;obsolete 3-oxo-pimeloyl-[acp] methyl ester reductase activity;oxidoreductase activity	fatty acid biosynthetic process;oxidation-reduction process	apicoplast	NADPH binding;RNA binding;acetoacetyl-CoA reductase activity;oxidoreductase activity, acting on the CH-OH group of donors, NAD or NADP as acceptor	oxidation-reduction process
Medium	PF3D7_1403600	selenoprotein 1	0.012	1.819	8	1	3	1	116	13.4	10.04	85.7	2.3	1	1	High	Not Found	High	1		N/A	N/A	N/A	endoplasmic reticulum	N/A	cell redox homeostasis
Medium	PF3D7_1010300	succinate dehydrogenase subunit 4, putative	0.012	1.817	7	1	5	1	118	13.7	10.23	157.41	7.02	1	1	High	High	High	1		N/A	N/A	N/A	N/A	N/A	N/A
Medium	PF3D7_1426600	conserved Plasmodium protein, unknown function	0.012	1.815	1	1	1	1	1431	174.9	9.73	81.79		1		Not Found	Not Found	High	1		integral component of membrane	N/A	N/A	N/A	N/A	N/A
Medium	PF3D7_0515700	glideosome-associated protein 40, putative	0.012	1.814	2	1	2	1	456	51.8	7.91	100.55	2.31	1	1	High	Not Found	Not Found	1		integral component of membrane	N/A	N/A	cell periphery;cell surface;cytoplasm;cytosol;inner membrane pellicle complex;nucleus	protein binding	cell gliding;entry into host
Medium	PF3D7_0423500	glideosome associated protein with multiple membrane spans 2	0.013	1.804	3	1	3	1	372	42.6	4.74	102.44	1.83	1	1	High	Not Found	Not Found	1		integral component of membrane	N/A	N/A	cell surface;inner membrane pellicle complex;protein-containing complex	RNA binding;protein binding	entry into host
Medium	PF3D7_0416600	prohibitin-like protein PHBL, putative	0.013	1.799	6	1	2	1	287	34.6	8.65	37.66	0	1	1	Not Found	Not Found	High	1		N/A	N/A	N/A	mitochondrion	N/A	regulation of mitochondrial membrane potential
Medium	PF3D7_1109900	60S ribosomal protein L36	0.013	1.799	9	1	6	1	112	12.8	11.06	122.81	3.95	1	1	High	High	Not Found	1		ribosome	structural constituent of ribosome	translation	cytosolic large ribosomal subunit;nucleus	structural constituent of ribosome	cytoplasmic translation;translation
Medium	PF3D7_1104100	syntaxin, Qa-SNARE family	0.013	1.796	5	1	2	1	347	41.4	6.44	17.8	0	1	1	High	Not Found	Not Found	1		membrane	N/A	vesicle-mediated transport	SNARE complex;endomembrane system;food vacuole;integral component of membrane;plasma membrane	SNAP receptor activity;SNARE binding	intracellular protein transport;vesicle docking;vesicle fusion
Medium	PF3D7_1138400	guanylyl cyclase alpha	0.013	1.795	0	1	2	1	4226	495.7	8.91	30.63	0	1	1	Not Found	High	Not Found	1		integral component of membrane	ATP binding;ATPase-coupled intramembrane lipid transporter activity;magnesium ion binding	cyclic nucleotide biosynthetic process;intracellular signal transduction;phospholipid transport	cytoplasmic vesicle;integral component of plasma membrane;plasma membrane	ATPase-coupled intramembrane lipid transporter activity;guanylate cyclase activity;protein binding	cGMP biosynthetic process;exit from host cell;phospholipid translocation;signal transduction
Medium	PF3D7_1234600	protein TOC75, putative	0.013	1.788	1	1	2	1	1130	134.4	9.31	64.22	2.54	1	1	Not Found	High	Not Found	1		outer membrane	N/A	N/A	apicoplast	N/A	protein transport
Medium	PF3D7_0904800	replication protein A1, small fragment	0.013	1.774	3	1	2	1	484	56.2	7.71	19.84	2.45	1	1	High	Not Found	Not Found	1		N/A	N/A	N/A	DNA replication factor A complex;nucleus	RNA binding;damaged DNA binding;sequence-specific DNA binding;single-stranded DNA binding;single-stranded telomeric DNA binding	DNA repair;DNA unwinding involved in DNA replication;DNA-dependent DNA replication;double-strand break repair via homologous recombination;meiotic cell cycle;nucleotide-excision repair;telomere maintenance;telomere maintenance via telomerase
Medium	PF3D7_0815700	ubiquitin	0.013	1.771	5	1	3	1	373	44.9	9.6	40.55	0	1	1	Not Found	Not Found	High	1		integral component of membrane	protein binding	N/A	apicoplast	ATP hydrolysis activity	regulation of cell cycle process;ubiquitin-dependent ERAD pathway
Medium	PF3D7_1343000	phosphoethanolamine N-methyltransferase	0.013	1.771	6	1	2	1	266	31	5.6	29.32	0	1	1	High	Not Found	Not Found	1		N/A	N/A	methylation	Golgi apparatus;extracellular vesicle;food vacuole	RNA binding;phosphoethanolamine N-methyltransferase activity;protein binding	phosphatidylcholine biosynthetic process
Medium	PF3D7_1028200	RING zinc finger protein, putative	0.013	1.771	5	1	3	1	274	33.1	7.2	44.53	4.25	1	1	High	High	Not Found	1		N/A	N/A	N/A	N/A	N/A	N/A
Medium	PF3D7_0715200	conserved Plasmodium protein, unknown function	0.013	1.768	1	1	2	1	2206	258.2	6.51	25.09	1.81	1	1	Not Found	High	Not Found	1		N/A	N/A	N/A	apicoplast	N/A	N/A
Medium	PF3D7_0510500	topoisomerase I	0.013	1.766	1	1	1	1	839	98	9.28	40.35		1		Not Found	High	Not Found	1		chromosome	DNA binding;DNA topoisomerase type I (single strand cut, ATP-independent) activity	DNA topological change	nucleolus;nucleus;replication fork protection complex	DNA topoisomerase type I (single strand cut, ATP-independent) activity	DNA replication;DNA topological change;chromatin remodeling;chromosome segregation;response to drug;response to xenobiotic stimulus
Medium	PF3D7_0934700	UBX domain-containing protein, putative	0.013	1.762	3	1	3	1	531	62.5	7.03	39.65	1.63	1	1	High	High	Not Found	1		N/A	protein binding	N/A	N/A	N/A	N/A
Medium	PF3D7_1400200	rifin	0.013	1.755	7	1	1	1	364	40.8	8.9		3.17		1	Not Found	High	Not Found	1		N/A	N/A	N/A	Maurer's cleft;host cell plasma membrane;symbiont-containing vacuole	N/A	antigenic variation;cytoadherence to microvasculature, mediated by symbiont protein;modulation by symbiont of host erythrocyte aggregation
Medium	PF3D7_0303600	plasmoredoxin	0.013	1.753	8	1	2	1	179	21.7	8.82	62.79	1.89	1	1	High	Not Found	Not Found	1		N/A	N/A	N/A	N/A	protein disulfide isomerase activity	N/A
Medium	PF3D7_0514300	aspartate--tRNA ligase, putative	0.013	1.748	1	1	2	1	1128	134.7	8.88	32.66	1.87	1	1	Not Found	Not Found	High	1		N/A	ATP binding;aminoacyl-tRNA ligase activity;nucleotide binding	tRNA aminoacylation for protein translation	apicoplast	aspartate-tRNA ligase activity	aspartyl-tRNA aminoacylation
Medium	PF3D7_1035400	merozoite surface protein 3	0.013	1.746	5	1	1	1	354	40.1	4.69	75.86		1		Not Found	High	Not Found	1		N/A	N/A	N/A	cell surface;plasma membrane	heme binding;protein binding;protein-containing complex binding	entry into host
Medium	PF3D7_1013600	conserved Plasmodium protein, unknown function	0.013	1.744	1	1	1	1	2238	269.1	8.57		2.3		1	Not Found	High	Not Found	1		N/A	N/A	N/A	nucleus	N/A	N/A
Medium	PF3D7_0801800	mannose-6-phosphate isomerase, putative	0.013	1.742	1	1	2	1	1011	117.6	7.14	46.57	2.3	1	1	Not Found	Not Found	High	1		integral component of membrane	mannose-6-phosphate isomerase activity;zinc ion binding	GDP-mannose biosynthetic process;carbohydrate metabolic process	cytosol;nucleus	mannose-6-phosphate isomerase activity;zinc ion binding	GDP-mannose biosynthetic process;cell wall mannoprotein biosynthetic process;protein glycosylation
Medium	PF3D7_0516800	AP2 domain transcription factor AP2-O2, putative	0.014	1.74	0	1	2	1	2378	276.3	5.78	53.6	2.34	1	1	High	Not Found	Not Found	1		nucleus	DNA binding;DNA-binding transcription factor activity	regulation of transcription, DNA-templated	heterochromatin;nucleus	sequence-specific DNA binding	N/A
Medium	PF3D7_1322800	respiratory chain complex 2 associated protein 2	0.014	1.737	7	1	4	1	115	13.9	9.1	71.04	0	1	1	High	Not Found	High	1		N/A	N/A	N/A	mitochondrion;respiratory chain complex II	N/A	N/A
Medium	PF3D7_0217800	40S ribosomal protein S26	0.015	1.733	8	1	2	1	107	12.5	10.98	49.4	0	1	1	Not Found	Not Found	High	1		ribosome	structural constituent of ribosome	translation	cytosolic small ribosomal subunit;nucleus	mRNA binding;structural constituent of ribosome	translation
Medium	PF3D7_0516900	60S ribosomal protein L2	0.016	1.722	5	1	4	1	260	28	10.48	66.17	7.19	1	1	High	High	High	1		ribosome	structural constituent of ribosome	translation	cytosolic large ribosomal subunit;nucleus	RNA binding;structural constituent of ribosome	cytoplasmic translation;translation
Medium	PF3D7_API03600	chaperone protein ClpM	0.016	1.721	1	1	1	1	767	91.4	9.58	31.75		1		Not Found	Not Found	High	1		N/A	ATP binding;ATP hydrolysis activity	N/A	apicoplast	N/A	N/A
Medium	PF3D7_0727400	proteasome subunit alpha type-5, putative	0.016	1.72	9	1	3	1	256	28.4	5.08		2.08		1	High	High	High	1		proteasome core complex;proteasome core complex, alpha-subunit complex	threonine-type endopeptidase activity	proteasome-mediated ubiquitin-dependent protein catabolic process;proteolysis involved in cellular protein catabolic process;ubiquitin-dependent protein catabolic process	cytoplasm;extracellular vesicle;nucleus;proteasome core complex;proteasome core complex, alpha-subunit complex	endopeptidase activity	proteasomal protein catabolic process;proteasomal ubiquitin-independent protein catabolic process;proteasome-mediated ubiquitin-dependent protein catabolic process;ubiquitin-dependent protein catabolic process
Medium	PF3D7_0303200	lipin, putative	0.016	1.719	1	1	3	1	1162	134.7	9.01	55.6	1.93	1	1	High	High	Not Found	1		N/A	N/A	N/A	cytoplasm;endoplasmic reticulum;nucleus	phosphatidate phosphatase activity	cellular lipid metabolic process;phosphatidic acid metabolic process
Medium	PF3D7_0924300	thiamine pyrophosphokinase	0.016	1.715	5	1	1	1	400	46.7	8.69	25.77		1		Not Found	High	Not Found	1		N/A	ATP binding;kinase activity;thiamine binding;thiamine diphosphokinase activity	thiamine diphosphate biosynthetic process;thiamine metabolic process	cytosol;mitochondrion	thiamine diphosphokinase activity	thiamine diphosphate biosynthetic process
Medium	PF3D7_0210100	60S ribosomal protein L37ae, putative	0.016	1.715	18	1	3	1	96	10.8	10.49	30.01	2.76	1	1	Not Found	High	High	1		ribosome	metal ion binding;structural constituent of ribosome	translation	nucleus	N/A	N/A
Medium	PF3D7_0502200	protein Mpv17, putative	0.016	1.714	4	1	2	1	443	53.2	9.6	48.2	0	1	1	Not Found	Not Found	High	1		integral component of membrane	N/A	N/A	cytoplasm;mitochondrial inner membrane;mitochondrion	N/A	N/A
Medium	PF3D7_0612900	nucleolar GTP-binding protein 1, putative	0.017	1.704	1	1	1	1	686	79.5	9.61	49.2		1		Not Found	High	Not Found	1		nucleolus	GTP binding	ribosome biogenesis	nucleolus;preribosome, large subunit precursor	GTP binding	ribosomal large subunit biogenesis
Medium	PF3D7_1358100	Sas10 domain-containing protein, putative	0.017	1.704	2	1	2	1	734	88.6	4.75	48.48	2.52	1	1	Not Found	Not Found	High	1		N/A	N/A	N/A	N/A	N/A	N/A
Medium	PF3D7_1455300	conserved protein, unknown function	0.017	1.701	3	1	2	1	610	69.5	9.2	45.18	2	1	1	Not Found	Not Found	High	1		N/A	N/A	N/A	nucleus	N/A	N/A
Medium	PF3D7_0811900	RNA-binding protein, putative	0.017	1.7	1	1	3	1	1176	140	6.67		5.31		1	High	High	High	1		N/A	nucleic acid binding	N/A	apicoplast	mRNA binding;structural constituent of ribosome	translation
Medium	PF3D7_0405400	pre-mRNA-processing-splicing factor 8, putative	0.017	1.699	1	1	1	1	3136	366.2	8.66	60.41		1		Not Found	Not Found	High	1		spliceosomal complex	RNA binding;U5 snRNA binding;U6 snRNA binding	mRNA splicing, via spliceosome	U5 snRNP;apicoplast;catalytic step 2 spliceosome;nucleus;spliceosomal complex	U1 snRNA binding;U2 snRNA binding;U5 snRNA binding;U6 snRNA binding;pre-mRNA intronic binding	RNA splicing;RNA splicing, via transesterification reactions;spliceosomal tri-snRNP complex assembly
Medium	PF3D7_0214800	conserved Plasmodium membrane protein, unknown function	0.017	1.695	0	1	2	1	1371	160.5	8.43	39.9	0	1	1	Not Found	Not Found	High	1		N/A	N/A	N/A	membrane	N/A	N/A
Medium	PF3D7_0618700	trafficking protein particle complex subunit 6A, putative	0.017	1.691	4	1	4	1	284	33.7	5.41	120.67	4.45	1	1	High	Not Found	High	1		integral component of membrane	N/A	Golgi vesicle transport;regulation of GTPase activity	Maurer's cleft;TRAPP complex;cis-Golgi network;nucleus;trans-Golgi network	N/A	endoplasmic reticulum to Golgi vesicle-mediated transport
Medium	PF3D7_1346400	VPS13 domain-containing protein, putative	0.017	1.69	0	1	1	1	5988	696.6	7.77		1.87		1	High	Not Found	Not Found	1		N/A	N/A	N/A	extrinsic component of membrane	N/A	protein retention in Golgi apparatus;protein targeting to vacuole
Medium	PF3D7_1147300	conserved Plasmodium protein, unknown function	0.017	1.69	1	1	6	1	1361	158.8	7.59	164.53	7.03	1	1	High	Not Found	High	1		N/A	N/A	N/A	nucleus	N/A	N/A
Medium	PF3D7_1019900	autophagy-related protein 8	0.017	1.688	6	1	2	1	124	14.6	8.25	64.29	1.66	1	1	High	Not Found	Not Found	1		N/A	metal ion binding	autophagy	apicoplast;cytoplasmic vesicle;cytosol;membrane;nucleus	protein binding	cellular response to nitrogen starvation;response to drug;response to xenobiotic stimulus
Medium	PF3D7_1432500	RNA methyltransferase, putative	0.017	1.685	3	1	1	1	444	51.8	9.11		1.77		1	Not Found	Not Found	High	1		N/A	tRNA (guanosine-2'-O-)-methyltransferase activity	N/A	N/A	N/A	N/A
Medium	PF3D7_0905900	coatomer subunit beta, putative	0.021	1.674	2	1	2	1	1010	118.2	5.55	63.62	2.1	1	1	Not Found	High	Not Found	1		Golgi membrane;membrane coat	protein binding;structural molecule activity	intracellular protein transport;vesicle-mediated transport	COPI vesicle coat;nucleus	N/A	endoplasmic reticulum to Golgi vesicle-mediated transport;intra-Golgi vesicle-mediated transport;intracellular protein transport;retrograde vesicle-mediated transport, Golgi to endoplasmic reticulum
Medium	PF3D7_0804800	peptidyl-prolyl cis-trans isomerase	0.021	1.673	6	1	1	1	217	24.9	6.79	51.23		1		Not Found	Not Found	High	1		N/A	peptidyl-prolyl cis-trans isomerase activity	protein folding;protein peptidyl-prolyl isomerization	cytoplasm;intracellular membrane-bounded organelle	cyclosporin A binding;peptidyl-prolyl cis-trans isomerase activity	protein folding;protein peptidyl-prolyl isomerization
Medium	PF3D7_0731100	EMP1-trafficking protein	0.022	1.668	1	1	2	1	890	103	6.95	57.29	0	1	1	Not Found	Not Found	High	1		integral component of membrane	N/A	N/A	Maurer's cleft	N/A	vesicle budding from membrane
Medium	PF3D7_0111400	conserved Plasmodium protein, unknown function	0.022	1.667	3	1	2	1	718	85	8.76	40.91	2.2	1	1	Not Found	Not Found	High	1		N/A	N/A	N/A	N/A	N/A	N/A
Medium	PF3D7_1438000	eukaryotic translation initiation factor eIF2A, putative	0.022	1.667	3	1	1	1	661	76.8	8.97	37.66		1		Not Found	High	Not Found	1	Acetyl [N-Term]	N/A	translation initiation factor activity	translational initiation	cytosolic small ribosomal subunit;nucleus	mRNA binding;ribosome binding;tRNA binding;translation initiation factor activity	N/A
Medium	PF3D7_1467700	COX domain-containing protein, putative	0.022	1.666	15	1	2	1	82	9.7	8.12	45.17	0	1	1	Not Found	High	Not Found	1		mitochondrion	N/A	N/A	N/A	N/A	N/A
Medium	PF3D7_1252600	esterase, putative	0.022	1.663	3	1	1	1	453	52.9	5.5	67.08		1		Not Found	High	Not Found	1	Acetyl [N-Term]	N/A	N/A	N/A	Maurer's cleft;membrane	hydrolase activity, acting on ester bonds;lipase activity	lipid metabolic process
Medium	PF3D7_0725400	conserved Plasmodium protein, unknown function	0.021	1.656	10	1	2	1	109	13	9.73	84.69	1.94	1	1	Not Found	High	High	1		N/A	N/A	N/A	N/A	N/A	N/A
Medium	PF3D7_1225900	conserved Plasmodium protein, unknown function	0.021	1.654	2	1	4	1	706	83.9	9.66		11.27		1	High	High	High	1		N/A	N/A	N/A	apicoplast	N/A	N/A
Medium	PF3D7_0927100	conserved protein, unknown function	0.021	1.652	6	1	2	1	192	22.7	8.37	51.86	0	1	1	Not Found	High	Not Found	1		N/A	N/A	N/A	mitochondrion	N/A	N/A
Medium	PF3D7_1111100	replication factor C subunit 5, putative	0.021	1.651	5	1	3	1	349	40.3	8.82	99.39	0	1	1	High	High	Not Found	1		N/A	N/A	N/A	DNA replication factor C complex;nucleus	RNA binding	DNA repair;DNA replication;DNA strand elongation involved in DNA replication;DNA-dependent DNA replication
Medium	PF3D7_0420300	AP2 domain transcription factor, putative	0.021	1.65	1	1	1	1	3473	399.9	5.97		1.81		1	Not Found	Not Found	High	1		nucleus	DNA binding;DNA-binding transcription factor activity	regulation of transcription, DNA-templated	nucleus	protein binding;sequence-specific DNA binding	N/A
Medium	PF3D7_0516200	40S ribosomal protein S11	0.021	1.644	9	1	3	1	151	16.1	10.49	112.62	0	1	1	High	High	Not Found	1		chloroplast;ribosome	structural constituent of ribosome	translation	cytosolic small ribosomal subunit;extracellular vesicle;nucleus	RNA binding	N/A
Medium	PF3D7_1022800	4-hydroxy-3-methylbut-2-en-1-yl diphosphate synthase (ferredoxin)	0.021	1.642	1	1	2	1	824	95.2	8.76	21.04	0	1	1	Not Found	Not Found	High	1		N/A	4 iron, 4 sulfur cluster binding;4-hydroxy-3-methylbut-2-en-1-yl diphosphate synthase activity;iron ion binding	cellular metabolic process;isoprenoid biosynthetic process;oxidation-reduction process;terpenoid biosynthetic process	apicoplast	4 iron, 4 sulfur cluster binding;4-hydroxy-3-methylbut-2-en-1-yl diphosphate synthase activity;protein binding	isopentenyl diphosphate biosynthetic process, methylerythritol 4-phosphate pathway
Medium	PF3D7_1401100	DnaJ protein, putative	0.021	1.636	4	1	2	1	492	57.1	5	47.66	2.59	1	1	Not Found	High	Not Found	1		integral component of membrane	N/A	N/A	Maurer's cleft;host cell;host cell cytosol;symbiont-containing vacuole	unfolded protein binding	N/A
Medium	PF3D7_1317400	zinc finger protein, putative	0.021	1.634	7	1	2	1	205	23.2	9.09	40.42	1.98	1	1	Not Found	High	Not Found	1		N/A	metal ion binding	N/A	nuclear periphery;nucleus	N/A	N/A
Medium	PF3D7_1214100	GPI ethanolamine phosphate transferase 3, putative	0.021	1.633	1	1	2	1	1373	164.5	8.4	56.01	0	1	1	Not Found	Not Found	High	1		N/A	catalytic activity;transferase activity, transferring phosphorus-containing groups	GPI anchor biosynthetic process	endoplasmic reticulum;endoplasmic reticulum membrane	mannose-ethanolamine phosphotransferase activity	GPI anchor biosynthetic process
Medium	PF3D7_1352000	GTP-binding protein, putative	0.021	1.632	0	1	3	1	2006	239.9	6.04	28.39	0	1	1	High	High	Not Found	1		integral component of membrane	GTP binding	N/A	apicoplast	N/A	N/A
Medium	PF3D7_1348600	conserved Plasmodium protein, unknown function	0.022	1.629	2	1	2	1	371	44.3	9.48	52.33	2.06	1	1	High	Not Found	Not Found	1		N/A	N/A	N/A	N/A	N/A	N/A
Medium	PF3D7_0910100	exportin-7, putative	0.023	1.62	1	1	2	1	1198	139.1	6.37	30.25	0	1	1	High	Not Found	Not Found	1		N/A	N/A	N/A	cytoplasm;nuclear pore;nucleus	nuclear export signal receptor activity	plastid organization;protein export from nucleus
Medium	PF3D7_1366800	phosphatidylserine synthase	0.027	1.613	3	1	4	1	357	42	8.91	56.53	4.54	1	1	High	High	High	1		endoplasmic reticulum membrane;integral component of membrane	CDP-diacylglycerol-serine O-phosphatidyltransferase activity	phosphatidylserine biosynthetic process	endoplasmic reticulum;membrane	phosphotransferase activity, for other substituted phosphate groups;protein binding	phosphatidylserine biosynthetic process
Medium	PF3D7_1417900	ATP synthase-associated protein, putative	0.028	1.61	8	1	2	1	144	16.8	8.43	46.57	1.86	1	1	High	Not Found	Not Found	1		N/A	N/A	N/A	mitochondrion	N/A	N/A
Medium	PF3D7_1314200	telomerase reverse transcriptase	0.028	1.602	1	1	1	1	2518	303.9	9.95	75.69		1		Not Found	Not Found	High	1		chromosome, telomeric region	DNA binding;RNA-directed DNA polymerase activity;metal ion binding;telomerase RNA reverse transcriptase activity	N/A	nucleolus;telomerase catalytic core complex	telomerase RNA binding;telomerase RNA reverse transcriptase activity;telomeric DNA binding	telomere formation via telomerase;telomere maintenance via telomerase
Medium	PF3D7_1237200	conserved Plasmodium protein, unknown function	0.028	1.6	1	1	3	1	1915	230.7	9	30.02	1.86	1	1	High	Not Found	High	1		integral component of membrane	N/A	RNA splicing;mRNA processing	precatalytic spliceosome	N/A	N/A
Medium	PF3D7_1202300	dynein heavy chain, putative	0.028	1.597	0	1	3	1	5718	689.7	9.01	44.48	4.38	1	1	High	Not Found	High	1		N/A	minus-end-directed microtubule motor activity	microtubule-based movement	axoneme;dynein complex	dynein intermediate chain binding;dynein light intermediate chain binding;minus-end-directed microtubule motor activity	microtubule-based movement
Medium	PF3D7_1450900	acetyl-CoA acetyltransferase, putative	0.029	1.589	3	1	1	1	398	44.3	7.01	42.01		1		High	Not Found	Not Found	1		N/A	acyltransferase activity;acyltransferase activity, transferring groups other than amino-acyl groups	N/A	mitochondrion	acetyl-CoA C-acetyltransferase activity;acetyl-CoA C-acyltransferase activity	fatty acid beta-oxidation;fatty acid metabolic process
Medium	PF3D7_0723500	dynactin subunit 5, putative	0.03	1.581	6	1	2	1	226	25.7	8.1	32.02	0	1	1	Not Found	Not Found	High	1		N/A	N/A	N/A	dynactin complex	N/A	microtubule-based movement
Medium	PF3D7_1429800	coatomer subunit beta, putative	0.03	1.581	1	1	1	1	1370	159.9	6.23		0		1	High	Not Found	Not Found	1		COPI vesicle coat;cytoplasm;membrane coat	structural molecule activity	intracellular protein transport;vesicle-mediated transport	COPI vesicle coat	N/A	endoplasmic reticulum to Golgi vesicle-mediated transport;intra-Golgi vesicle-mediated transport;retrograde vesicle-mediated transport, Golgi to endoplasmic reticulum
Medium	PF3D7_1122900	dynein heavy chain, putative	0.031	1.576	0	1	2	1	5251	617	5.57	27.21	0	1	1	High	Not Found	Not Found	1		dynein complex;microtubule	ATP binding;ATP hydrolysis activity;minus-end-directed microtubule motor activity;protein binding	microtubule-based movement	axoneme;dynein complex;microtubule associated complex	cytoskeletal motor activity;dynein intermediate chain binding;dynein light intermediate chain binding;microtubule motor activity;minus-end-directed microtubule motor activity	microtubule-based movement
Medium	PF3D7_1472800	HSP20-like chaperone, putative	0.031	1.572	2	1	2	1	363	43.5	6.48	36.51	1.76	1	1	Not Found	High	Not Found	1		N/A	N/A	N/A	apicoplast	N/A	N/A
Medium	PF3D7_1030100	pre-mRNA-splicing factor ATP-dependent RNA helicase PRP22, putative	0.031	1.571	1	1	1	1	1290	149.3	8.53		0		1	High	Not Found	Not Found	1		N/A	ATP binding;helicase activity;nucleic acid binding	N/A	catalytic step 2 spliceosome	RNA binding;RNA helicase activity	RNA splicing;spliceosomal complex disassembly
Medium	PF3D7_0322400	regulator of initiation factor 2 (eIF2)	0.031	1.571	1	1	2	1	867	104.7	6.34	99.21	2.85	1	1	Not Found	High	Not Found	1		integral component of membrane	translation initiation factor activity	cell division	cytoplasm	N/A	N/A
Medium	PF3D7_1412400	conserved Plasmodium protein, unknown function	0.031	1.571	1	1	2	1	3218	390.4	9.16	28.82	0	1	1	Not Found	Not Found	High	1		integral component of membrane	ATP binding;phosphatidylinositol phosphate kinase activity	phosphatidylinositol metabolic process	endosome membrane;mitochondrion	1-phosphatidylinositol-3-phosphate 5-kinase activity	phosphatidylinositol phosphate biosynthetic process
Medium	PF3D7_1125100	ATP synthase F0 subunit b-like protein, putative	0.032	1.563	4	1	1	1	496	59.2	8.69		1.76		1	Not Found	Not Found	High	1		mitochondrial proton-transporting ATP synthase complex, coupling factor F(o)	proton transmembrane transporter activity	ATP synthesis coupled proton transport	mitochondrion	N/A	N/A
Medium	PF3D7_0804500	conserved Plasmodium membrane protein, unknown function	0.032	1.559	0	1	2	1	6034	720.5	8.68	35.03	2.21	1	1	High	Not Found	Not Found	1		integral component of membrane	N/A	N/A	RAVE complex;membrane	N/A	vacuolar acidification
Medium	PF3D7_1013100	U3 small nucleolar RNA-associated protein 13, putative	0.032	1.555	1	1	1	1	1220	144.5	6.51	46.89		1		Not Found	Not Found	High	1	Acetyl [N-Term]	small-subunit processome	protein binding	rRNA processing	90S preribosome;nucleolus;small-subunit processome	U3 snoRNA binding	endonucleolytic cleavage in 5'-ETS of tricistronic rRNA transcript (SSU-rRNA, 5.8S rRNA, LSU-rRNA);endonucleolytic cleavage to generate mature 5'-end of SSU-rRNA from (SSU-rRNA, 5.8S rRNA, LSU-rRNA)
Medium	PF3D7_1409900	cytidine diphosphate-diacylglycerol synthase	0.032	1.544	1	1	4	1	667	77.9	9.6	114.78	3.4	1	1	High	Not Found	High	1		integral component of membrane;membrane	phosphatidate cytidylyltransferase activity;transferase activity, transferring phosphorus-containing groups	CDP-diacylglycerol biosynthetic process	endoplasmic reticulum membrane	phosphatidate cytidylyltransferase activity	phospholipid biosynthetic process
Medium	PF3D7_1407200	conserved Plasmodium protein, unknown function	0.032	1.544	6	1	2	1	289	34.4	8.59	30.53	2.88	1	1	Not Found	Not Found	High	1		integral component of membrane	N/A	N/A	N/A	N/A	N/A
Medium	PF3D7_0213300	conserved protein, unknown function	0.032	1.543	17	1	2	1	78	9.6	11.37	35.48	0	1	1	Not Found	High	Not Found	1		N/A	N/A	N/A	mitochondrion	N/A	N/A
Medium	PF3D7_1140100	V-type proton ATPase subunit F, putative	0.032	1.543	6	1	2	1	128	14.6	6.54	62.87	0	1	1	Not Found	High	Not Found	1		proton-transporting V-type ATPase, V1 domain	hydrolase activity;proton-transporting ATPase activity, rotational mechanism	ion transmembrane transport;proton transmembrane transport	membrane;mitochondrial proton-transporting ATP synthase complex;nucleus;vacuolar proton-transporting V-type ATPase, V1 domain	ATPase-coupled ion transmembrane transporter activity;proton-transporting ATPase activity, rotational mechanism	ATP synthesis coupled proton transport;vacuolar acidification
Medium	PF3D7_1127400	conserved Plasmodium protein, unknown function	0.032	1.543	11	1	1	1	159	19.5	10.08	78.31		1		Not Found	High	Not Found	1		N/A	N/A	N/A	apicoplast	N/A	N/A
Medium	PF3D7_0518700	mRNA-binding protein PUF1	0.032	1.539	0	1	1	1	1894	223.9	7.99	47.22		1		Not Found	High	Not Found	1		N/A	RNA binding	N/A	cytoplasm	mRNA binding	posttranscriptional regulation of gene expression;regulation of RNA stability;regulation of translation
Medium	PF3D7_1142500	60S ribosomal protein L28	0.032	1.536	10	1	1	1	127	14.4	10.15	81.28		1		Not Found	High	Not Found	1	Acetyl [N-Term]	ribosome	structural constituent of ribosome	translation	cytosolic large ribosomal subunit;nucleus	N/A	N/A
Medium	PF3D7_1464900	ATP-dependent zinc metalloprotease FTSH, putative	0.032	1.536	2	1	1	1	706	79.8	8.87	32.46		1		Not Found	High	Not Found	1		membrane	ATP binding;ATP hydrolysis activity;ATP-dependent peptidase activity;metalloendopeptidase activity	proteolysis	mitochondrion;nucleus	ATP-dependent peptidase activity	proteolysis
Medium	PF3D7_0609100	zinc transporter ZIP1, putative	0.031	1.529	3	1	1	1	358	40.2	7.05		1.78		1	High	Not Found	Not Found	1		membrane	metal ion transmembrane transporter activity	metal ion transport;transmembrane transport	apicoplast;integral component of membrane;membrane;plasma membrane	zinc ion binding;zinc ion transmembrane transporter activity	zinc ion transmembrane transport
Medium	PF3D7_0902800	serine repeat antigen 9	0.034	1.512	2	1	2	1	932	105.5	5.29	38.48	1.63	1	1	Not Found	High	Not Found	1		N/A	cysteine-type peptidase activity	proteolysis	extracellular space;lysosome	cysteine-type endopeptidase activity	immunoglobulin production;proteolysis involved in cellular protein catabolic process;regulation of immune response
Medium	PF3D7_0623500	superoxide dismutase [Fe]	0.034	1.502	3	1	5	1	266	31.3	8.5	78.74	0	1	1	High	Not Found	High	1		N/A	metal ion binding;superoxide dismutase activity	oxidation-reduction process;superoxide metabolic process	apicoplast;mitochondrion	superoxide dismutase activity	removal of superoxide radicals;response to oxidative stress
Medium	PF3D7_0304500	1-cys-glutaredoxin-like protein-1	0.035	1.501	13	1	2	1	171	19.9	9.2		2.76		1	Not Found	High	High	1		N/A	electron transfer activity;iron-sulfur cluster binding;metal ion binding;peroxidase activity;peroxiredoxin activity;protein-disulfide reductase activity	N/A	cytosol;mitochondrial matrix;mitochondrion	disulfide oxidoreductase activity;glutathione disulfide oxidoreductase activity	N/A
Medium	PF3D7_0314200	conserved Plasmodium protein, unknown function	0.035	1.499	1	1	1	1	1385	167.5	9.47		0		1	Not Found	High	Not Found	1		integral component of membrane	N/A	N/A	N/A	N/A	N/A
Medium	PF3D7_1146600	oocyst rupture protein 1, putative	0.037	1.479	1	1	1	1	1301	150.9	4.75		1.97		1	High	Not Found	Not Found	1		N/A	protein heterodimerization activity	N/A	cell periphery;nucleus	DNA binding	regulation of transcription, DNA-templated
Medium	PF3D7_0822900	PhIL1-interacting candidate PIC2	0.037	1.477	2	1	1	1	1176	138.2	5.36		0		1	High	Not Found	Not Found	1		N/A	N/A	N/A	inner membrane pellicle complex;nucleus	N/A	N/A
Medium	PF3D7_0936100	early transcribed membrane protein	0.037	1.475	5	1	2	1	179	21.2	9.74	53.08	1.72	1	1	Not Found	High	Not Found	1		integral component of membrane	N/A	N/A	symbiont-containing vacuole membrane	N/A	N/A
Medium	PF3D7_1333400	AMMECR1 domain-containing protein, putative	0.041	1.463	6	1	1	1	260	30.9	8.4		0		1	Not Found	Not Found	High	1		N/A	N/A	N/A	N/A	RNA binding	N/A
Medium	PF3D7_1466200	homeodomain-like protein HDP1	0.041	1.456	1	1	1	1	3078	355.7	6.29		0		1	High	Not Found	Not Found	1		N/A	N/A	N/A	nucleus	DNA binding	regulation of transcription, DNA-templated
Medium	PF3D7_1360300	conserved Plasmodium protein, unknown function	0.041	1.455	3	1	1	1	372	45.5	9.44		2.18		1	Not Found	Not Found	High	1		integral component of membrane	N/A	N/A	apicoplast	N/A	N/A

## Sheet: Chemical
Protein FDR Confidence: Combined	Accession	Description	Exp. q-value: Combined	Sum PEP Score	Coverage [%]	# Peptides	# PSMs	# Unique Peptides	# AAs	MW [kDa]	calc. pI	Score MS Amanda 2.0: MS Amanda 2.0	Score Sequest HT: Sequest HT	# Peptides (by Search Engine): MS Amanda 2.0	# Peptides (by Search Engine): Sequest HT	Found in Sample: [S1] F1: Sample	Found in Sample: [S2] F2: Sample	Found in Sample: [S3] F3: Sample	# Protein Groups	Modifications	Computed GO Components	Computed GO Functions	Computed GO Processes	Curated GO Components	Curated GO Functions	Curated GO Processes
High	PF3D7_0930300	merozoite surface protein 1	0	395.46	38	71	492	71	1720	195.6	6.51	22634.8	814.28	57	69	High	High	High	1		integral component of membrane;membrane	N/A	obsolete pathogenesis	anchored component of plasma membrane;extracellular vesicle;food vacuole;nucleus	RNA binding;host cell surface binding;protein binding;protein-containing complex binding	entry into host;exit from host cell
High	PF3D7_0917900	heat shock protein 70	0	248.705	60	46	385	45	652	72.3	5.31	11293.7	613.06	30	46	High	High	High	1		N/A	N/A	N/A	cell surface;cytoplasm;endoplasmic reticulum;endoplasmic reticulum chaperone complex;endoplasmic reticulum lumen;extracellular vesicle;food vacuole;membrane;nucleus	ATP binding;ATP hydrolysis activity;RNA binding;heat shock protein binding;misfolded protein binding;protein binding;protein folding chaperone;unfolded protein binding	cellular response to unfolded protein;chaperone cofactor-dependent protein refolding;endoplasmic reticulum unfolded protein response;protein refolding;response to unfolded protein;response to xenobiotic stimulus;ubiquitin-dependent ERAD pathway
High	PF3D7_0617800	histone H2A	0	180.66	73	15	170	14	132	14.1	10.29	2426.08	573.08	4	15	High	High	High	1		nucleosome	DNA binding;protein heterodimerization activity	N/A	nucleosome;nucleus	DNA binding	chromatin organization;chromatin silencing;chromosome organization
High	PF3D7_0827900	protein disulfide-isomerase	0	166.658	74	32	189	32	483	55.5	5.78	5361.32	286.61	19	31	High	High	High	1		N/A	protein disulfide isomerase activity	N/A	cell surface;endoplasmic reticulum;endoplasmic reticulum lumen;food vacuole;microneme;nucleus;symbiont-containing vacuole	RNA binding;protein binding;protein disulfide isomerase activity	protein folding;response to endoplasmic reticulum stress
High	PF3D7_0320900	histone H2A.Z	0	151.671	70	16	201	15	158	16.4	10.62	7300.59	462.76	8	15	High	High	High	1	Acetyl [N-Term]	nucleosome	DNA binding;protein heterodimerization activity	N/A	chromatin;nucleosome;nucleus	DNA binding;RNA binding;chromatin binding	chromatin assembly or disassembly;chromatin organization;chromatin silencing
High	PF3D7_0610400	histone H3	0	150.676	56	13	141	10	136	15.4	11.14	4055.96	381.78	8	13	High	High	High	1		nucleosome	DNA binding;protein heterodimerization activity	N/A	extracellular vesicle;nucleosome;nucleus;symbiont-containing vacuole	DNA binding;RNA binding	chromatin assembly or disassembly;chromosome organization
High	PF3D7_1105000	histone H4	0	145.016	63	16	402	16	103	11.4	11.22	21231.2	528.98	14	16	High	High	High	1		nucleosome;nucleus	DNA binding;protein heterodimerization activity	DNA-templated transcription, initiation	extracellular vesicle;nucleosome;nucleus	DNA binding;RNA binding	chromosome organization;nucleosome assembly
High	PF3D7_1222300	endoplasmin, putative	0	143.312	36	28	177	28	821	95	5.41	7081.64	258.41	22	28	High	High	High	1		N/A	ATP binding;unfolded protein binding	protein folding	cell surface;endoplasmic reticulum;extracellular vesicle;food vacuole;nucleus;perinuclear region of cytoplasm	RNA binding;unfolded protein binding	protein folding;response to heat
High	PF3D7_1410400	rhoptry-associated protein 1	0	133.158	38	26	186	26	782	90	7.11	7122.88	270.9	18	26	High	High	High	1		N/A	N/A	N/A	extracellular vesicle;food vacuole;nucleus;rhoptry;symbiont-containing vacuole	RNA binding;protein binding	N/A
High	PF3D7_1211900	non-SERCA-type Ca2+ -transporting P-ATPase	0	121.863	32	35	155	35	1264	140.2	6	3945.99	183.62	23	33	High	High	High	1		integral component of membrane	ATP binding;nucleotide binding	N/A	N/A	ATP hydrolysis activity;P-type calcium transporter activity;P-type proton-exporting transporter activity	calcium ion transmembrane transport;cellular calcium ion homeostasis;regulation of sodium ion transport;response to xenobiotic stimulus
High	PF3D7_1105100	histone H2B	0	109.168	68	17	177	16	117	13.1	10.26	6830.92	263.45	13	17	High	High	High	1		nucleosome;nucleus	DNA binding;protein heterodimerization activity	N/A	nucleosome;nucleus	DNA binding;RNA binding	chromosome organization;nucleosome assembly
High	PF3D7_0617900	histone H3 variant	0	100.745	49	10	97	7	136	15.4	11.15	3516.06	248.31	6	10	High	High	High	1		nucleosome	DNA binding;protein heterodimerization activity	N/A	euchromatin;nucleosome;nucleus	DNA binding;RNA binding;protein binding	chromosome organization
High	PF3D7_0806800	V-type proton ATPase subunit a, putative	0	95.266	26	21	104	21	1053	122.9	7.11	2095.46	197.22	11	21	High	High	High	1		integral component of membrane;proton-transporting V-type ATPase, V0 domain	hydrolase activity;proton transmembrane transporter activity	proton transmembrane transport	food vacuole;membrane;proton-transporting two-sector ATPase complex;vacuolar proton-transporting V-type ATPase complex	ATPase binding;electron transfer activity;proton-transporting ATP synthase activity, rotational mechanism;proton-transporting ATPase activity, rotational mechanism	proton transmembrane transport;vacuolar acidification
High	PF3D7_1232100	60 kDa chaperonin	0	83.282	38	21	122	21	718	81.4	5.11	3075.53	148.61	14	21	High	High	High	1		N/A	ATP binding	protein refolding	apicoplast;food vacuole;nucleus	RNA binding;unfolded protein binding	protein folding
High	PF3D7_1352500	thioredoxin-related protein, putative	0	69.904	37	12	139	12	208	24	9.38	6907.82	189.27	11	12	High	High	High	1		integral component of membrane	N/A	N/A	food vacuole;nucleus	RNA binding;protein disulfide isomerase activity	N/A
High	PF3D7_0523000	multidrug resistance protein 1	0	67.87	15	18	67	18	1419	162.2	8.84	819.34	140.21	9	18	High	High	High	1		integral component of membrane	ATP binding;ATP hydrolysis activity;ATPase-coupled transmembrane transporter activity	transmembrane transport	food vacuole;nucleus	ATPase-coupled transmembrane transporter activity;protein binding	response to drug;response to xenobiotic stimulus;transmembrane transport
High	PF3D7_0905400	high molecular weight rhoptry protein 3	0	63.561	19	16	87	16	897	104.8	6.67	2199.9	131.81	8	16	High	High	High	1		N/A	N/A	N/A	cell surface;extracellular vesicle;infected host cell surface knob;nucleus;rhoptry;symbiont-containing vacuole membrane	RNA binding;host cell surface receptor binding;protein binding;protein-containing complex binding	entry into host
High	PF3D7_1015600	heat shock protein 60	0	63.115	38	15	72	15	580	62.5	7.12	2455.28	96.43	8	14	High	High	High	1		N/A	ATP binding	protein folding;protein refolding	Maurer's cleft;cytoplasm;food vacuole;mitochondrion;nucleus	ATP hydrolysis activity;protein binding	protein folding;protein targeting to mitochondrion;response to unfolded protein
High	PF3D7_1108600	endoplasmic reticulum-resident calcium binding protein	0	61.388	36	12	72	12	343	39.4	4.67	1745.67	147.58	8	11	High	High	High	1		N/A	calcium ion binding	N/A	Maurer's cleft;endoplasmic reticulum;food vacuole;nucleus	calcium ion binding;protein binding	exit from host cell;intracellular protein transport;proteolysis
High	PF3D7_0306400	FAD-dependent glycerol-3-phosphate dehydrogenase, putative	0	60.652	32	15	63	15	653	74.6	8.5	1111.82	118.56	10	14	High	High	High	1		glycerol-3-phosphate dehydrogenase complex	glycerol-3-phosphate dehydrogenase (quinone) activity;oxidoreductase activity;sn-glycerol-3-phosphate:ubiquinone-8 oxidoreductase activity	glycerol-3-phosphate metabolic process;oxidation-reduction process	mitochondrion	glycerol-3-phosphate dehydrogenase (quinone) activity	glycerophosphate shuttle
High	PF3D7_0618000	conserved Plasmodium membrane protein, unknown function	0	59.917	11	6	51	6	795	92.7	6.84	1711.18	121.2	3	6	High	High	High	1		integral component of membrane	N/A	N/A	food vacuole	N/A	N/A
High	PF3D7_1357000	elongation factor 1-alpha	0	55.177	49	17	87	17	443	48.9	9.06	2927.52	87.31	14	17	High	High	High	1		N/A	GTP binding;GTPase activity;translation elongation factor activity	translational elongation	eukaryotic translation elongation factor 1 complex;infected host cell surface knob;mitochondrion;nucleus	GTPase activity;translation elongation factor activity	translation;translational elongation
High	PF3D7_1325100	phosphoribosylpyrophosphate synthetase	0	53.613	36	15	72	15	437	49.4	9.32	2245.21	81.13	13	15	High	High	High	1		N/A	magnesium ion binding;ribose phosphate diphosphokinase activity	nucleoside metabolic process;nucleotide biosynthetic process	cytoplasm;mitochondrion;nucleus;ribose phosphate diphosphokinase complex	RNA binding;ribose phosphate diphosphokinase activity	5-phosphoribose 1-diphosphate biosynthetic process;nucleotide biosynthetic process;pentose-phosphate shunt;purine nucleotide biosynthetic process;purine ribonucleoside salvage
High	PF3D7_0918000	glideosome-associated protein 50	0	52.622	32	11	65	11	396	44.6	8.57	2163.95	82.27	8	11	High	High	High	1		integral component of membrane	acid phosphatase activity;hydrolase activity;phosphoprotein phosphatase activity	N/A	cell surface;endoplasmic reticulum;extracellular vesicle;food vacuole;inner membrane pellicle complex;nucleus;plasma membrane	RNA binding;acid phosphatase activity;ferric iron binding;ferrous iron binding;protein binding;protein-membrane adaptor activity	N/A
High	PF3D7_1344800	aspartate carbamoyltransferase	0	51.603	41	14	60	14	375	43.2	8.43	1941.71	96.51	10	14	High	High	High	1		integral component of membrane	amino acid binding;aspartate carbamoyltransferase activity;carboxyl- or carbamoyltransferase activity	'de novo' UMP biosynthetic process;'de novo' pyrimidine nucleobase biosynthetic process;cellular amino acid metabolic process	nucleus	N/A	response to xenobiotic stimulus
High	PF3D7_1451800	sortilin	0	50.903	23	12	85	12	895	102.2	6.65	2562.58	106.91	8	12	High	High	High	1		integral component of membrane	protein binding	N/A	Golgi apparatus;cis-Golgi network;endoplasmic reticulum;integral component of membrane	lipid transporter activity;protein binding	endocytosis;post-Golgi vesicle-mediated transport;protein transport
High	PF3D7_1129000	spermidine synthase	0	50.685	30	10	74	10	321	36.6	7.75	3031.97	98.58	7	10	High	High	High	1		N/A	catalytic activity	N/A	cytoplasm;cytosol;mitochondrion;nucleus	RNA binding;spermidine synthase activity	polyamine biosynthetic process;spermidine biosynthetic process
High	PF3D7_1436300	translocon component PTEX150	0	49.223	13	11	64	11	993	112.3	4.4	2531.67	80.8	8	10	High	High	High	1		N/A	N/A	N/A	PTEX complex;apical complex;extracellular vesicle;merozoite dense granule;nucleus;symbiont-containing vacuole membrane	protein binding	translocation of peptides or proteins into host cell cytoplasm
High	PF3D7_1471100	exported protein 2	0	46.717	29	9	72	9	287	33.4	5.27	2413.07	142.97	6	8	High	High	High	1		N/A	N/A	N/A	PTEX complex;extracellular vesicle;host cell cytoplasmic vesicle;merozoite dense granule;nucleus;symbiont-containing vacuole membrane	RNA binding;channel activity;protein binding	entry into host;pore formation in membrane of host by symbiont
High	PF3D7_0912400	alkaline phosphatase, putative	0	46.03	22	12	62	12	446	52.7	9.14	2523.44	92.32	8	12	High	High	High	1		integral component of membrane	alkaline phosphatase activity	N/A	apicoplast;nucleus;plasma membrane;symbiont-containing vacuole	N/A	N/A
High	PF3D7_1239700	ATP-dependent zinc metalloprotease FTSH 1	0	44.68	18	11	52	11	880	100.9	8.68	1200.06	85.98	6	11	High	High	High	1		integral component of membrane;membrane	ATP binding;ATP hydrolysis activity;ATP-dependent peptidase activity;metalloendopeptidase activity	proteolysis	apicoplast;mitochondrion	ATP binding;ATP-dependent peptidase activity;metalloendopeptidase activity	plastid organization;proteolysis;response to xenobiotic stimulus
High	PF3D7_1408100	plasmepsin III	0	42.936	26	11	69	11	451	51.7	8.02	2578.24	78.85	9	11	High	High	High	1		N/A	aspartic-type endopeptidase activity;metal ion binding	proteolysis	food vacuole	aspartic-type endopeptidase activity	response to xenobiotic stimulus
High	PF3D7_1407800	plasmepsin IV	0	40.682	35	13	56	13	449	51	5.54	1454.75	76.81	9	13	High	High	High	1		N/A	aspartic-type endopeptidase activity	proteolysis	food vacuole;nucleus	RNA binding;aspartic-type endopeptidase activity	hemoglobin catabolic process
High	PF3D7_1116800	heat shock protein 101	0	40.095	20	11	45	11	906	102.8	9.14	941.48	58.85	6	11	High	High	High	1		N/A	ATP binding;ATP hydrolysis activity	N/A	Maurer's cleft;PTEX complex;apical complex;cytoplasm;endoplasmic reticulum;extracellular vesicle;merozoite dense granule;nucleus;symbiont-containing vacuole;symbiont-containing vacuole membrane	ATP hydrolysis activity;RNA binding;protein binding	cellular response to heat;protein unfolding;response to heat;response to unfolded protein;translocation of peptides or proteins into host cell cytoplasm
High	PF3D7_1344200	endoplasmic reticulum chaperone GRP170	0	38.892	17	13	62	13	932	108.1	5.67	1971.08	70.32	11	11	High	High	High	1		N/A	ATP binding	N/A	apicoplast;endoplasmic reticulum;endoplasmic reticulum chaperone complex	protein binding	cellular response to hypoxia;negative regulation of hypoxia-induced intrinsic apoptotic signaling pathway;response to stress
High	PF3D7_0309600	60S acidic ribosomal protein P2	0	38.17	78	8	28	8	112	11.9	4.55	68.05	73.73	2	8	High	High	High	1	Met-loss+Acetyl [N-Term]	ribosome	structural constituent of ribosome	translational elongation	Maurer's cleft;cell surface;host cell surface;nucleus	RNA binding	entry into host;protein tetramerization
High	PF3D7_0929400	high molecular weight rhoptry protein 2	0	36.726	13	14	53	14	1378	162.6	8.27	1639.48	45.91	12	11	High	High	High	1		N/A	N/A	N/A	extracellular vesicle;host cell cytoplasm;host cell membrane;nucleus;rhoptry;symbiont-containing vacuole membrane	RNA binding;protein binding;protein-containing complex binding	entry into host
High	PF3D7_1130200	60S ribosomal protein P0	0	35.698	35	11	51	11	316	34.9	6.71	1969.28	41.95	10	10	High	High	High	1		N/A	N/A	ribosome biogenesis	cytosolic large ribosomal subunit;extracellular vesicle;intracellular;nucleus	RNA binding;large ribosomal subunit rRNA binding;structural constituent of ribosome	cytoplasmic translation;ribosomal large subunit assembly;translation
High	PF3D7_0714000	histone H2B variant	0	35.384	55	11	76	10	123	13.8	10.8	3037.5	105.62	8	11	High	High	High	1		nucleosome;nucleus	DNA binding;protein heterodimerization activity	N/A	euchromatin;extracellular vesicle;nucleosome;nucleus	DNA binding	chromatin assembly or disassembly;nucleosome assembly
High	PF3D7_0731600	acyl-CoA synthetase	0	34.469	20	11	39	11	811	93.2	8.9	637.75	56.11	6	11	High	High	High	1		N/A	decanoate-CoA ligase activity	N/A	apicoplast;endoplasmic reticulum;infected host cell surface knob;membrane;nucleus	AMP binding;long-chain fatty acid-CoA ligase activity	fatty acid metabolic process
High	PF3D7_1235700	ATP synthase subunit beta, mitochondrial	0	33.425	39	12	48	12	535	58.4	6.42	1319.03	35.89	8	11	High	High	High	1		chloroplast;proton-transporting ATP synthase complex, catalytic core F(1);thylakoid	ATP binding;hydrolase activity;proton-transporting ATP synthase activity, rotational mechanism;proton-transporting ATPase activity, rotational mechanism	ATP metabolic process;ATP synthesis coupled proton transport;proton transmembrane transport	mitochondrial proton-transporting ATP synthase complex;mitochondrion;nucleus;proton-transporting ATP synthase complex, catalytic core F(1)	N/A	mitochondrial ATP synthesis coupled proton transport;proton transmembrane transport
High	PF3D7_1454400	aminopeptidase P	0	32.788	13	8	21	8	777	90.1	6.81	334.11	57.08	4	8	High	High	High	1		N/A	hydrolase activity;metal ion binding;metalloaminopeptidase activity	N/A	cytosol;food vacuole	aminopeptidase activity;metalloaminopeptidase activity;protein homodimerization activity	hemoglobin catabolic process;proteolysis
High	PF3D7_0501600	rhoptry-associated protein 2	0	32.47	22	11	49	11	398	46.7	8.79	1475.32	73.21	7	11	High	High	High	1		N/A	N/A	N/A	extracellular vesicle;food vacuole;nucleus;rhoptry	RNA binding;protein binding	entry into host
High	PF3D7_1037300	ADP,ATP carrier protein 1	0	31.476	17	5	31	5	301	33.7	9.66	733.15	62.1	3	5	High	High	High	1	Met-loss+Acetyl [N-Term]	integral component of membrane;mitochondrial inner membrane	ATP transmembrane transporter activity;ATP:ADP antiporter activity	mitochondrial ADP transmembrane transport;mitochondrial ATP transmembrane transport;transmembrane transport	cell surface;food vacuole;mitochondrial inner membrane;mitochondrion	ATP:ADP antiporter activity;RNA binding	N/A
High	PF3D7_0501500	rhoptry-associated protein 3	0	30.669	21	8	35	8	400	47	8.51	1514.78	46.22	7	8	High	High	High	1		N/A	N/A	N/A	extracellular vesicle;food vacuole;nucleus;rhoptry	RNA binding	N/A
High	PF3D7_1008900	adenylate kinase	0	30.353	43	10	33	10	242	27.6	8.85	984.69	31.65	7	10	High	High	High	1	Acetyl [N-Term]	N/A	ATP binding;adenylate kinase activity;nucleobase-containing compound kinase activity;phosphotransferase activity, phosphate group as acceptor	nucleobase-containing compound metabolic process	cytoplasm;cytosol;mitochondrion;nucleus	adenylate kinase activity	generation of precursor metabolites and energy;nucleoside diphosphate metabolic process;purine nucleotide metabolic process
High	PF3D7_0422400	40S ribosomal protein S19	0	29.8	44	7	39	7	170	19.7	10.17	1499.24	38.91	6	5	High	High	High	1	Acetyl [N-Term]; Met-loss+Acetyl [N-Term]	ribosome	structural constituent of ribosome	translation	cytosolic small ribosomal subunit;extracellular vesicle;nucleus	RNA binding;structural constituent of ribosome	ribosomal small subunit assembly;translation
High	PF3D7_1462800	glyceraldehyde-3-phosphate dehydrogenase	0	29.57	44	10	35	10	337	36.6	7.69	872.45	37.14	6	9	High	High	High	1		N/A	NAD binding;NADP binding;oxidoreductase activity, acting on the aldehyde or oxo group of donors, NAD or NADP as acceptor	glucose metabolic process;oxidation-reduction process	cell surface;cytosol;extracellular vesicle;food vacuole;membrane;nucleus	RNA binding;glyceraldehyde-3-phosphate dehydrogenase (NAD+) (phosphorylating) activity;protein binding	cellular response to xenobiotic stimulus;entry into host;gluconeogenesis;glycolytic process;response to xenobiotic stimulus
High	PF3D7_0919100	DnaJ protein, putative	0	29.49	24	10	36	10	370	43.2	8.7	1035.22	33.79	8	10	High	High	High	1		integral component of membrane	N/A	N/A	N/A	N/A	N/A
High	PF3D7_0500800	mature parasite-infected erythrocyte surface antigen	0	29.295	5	5	42	5	1434	168.2	4.78	1659.53	43.16	4	5	High	High	High	1		N/A	N/A	N/A	Maurer's cleft;host cell plasma membrane;infected host cell surface knob;nucleus	protein binding	N/A
High	PF3D7_1252100	rhoptry neck protein 3	0	28.301	7	10	34	10	2215	263	9.2	747.06	36.91	7	10	High	High	High	1		integral component of membrane	N/A	N/A	cell surface;extracellular vesicle;nucleus;rhoptry;symbiont-containing vacuole	RNA binding;host cell surface binding;protein binding	entry into host;symbiont intracellular protein transport in host
High	PF3D7_0416800	small GTP-binding protein sar1	0	28.016	44	6	28	6	192	22	7.3	1514.59	45.03	5	6	High	High	High	1	Acetyl [N-Term]	Golgi apparatus	GTP binding	intracellular protein transport	COPII vesicle coat;Maurer's cleft;endoplasmic reticulum;endoplasmic reticulum exit site;food vacuole	GTPase activity	endoplasmic reticulum to Golgi vesicle-mediated transport;intracellular protein transport;membrane organization;positive regulation of protein exit from endoplasmic reticulum;regulation of COPII vesicle coating;vesicle organization
High	PF3D7_1121600	exported protein 1	0	27.689	18	5	25	5	162	17.3	5.92	876.25	39.72	2	5	High	High	High	1		N/A	N/A	N/A	extracellular vesicle;merozoite dense granule;nucleus;symbiont-containing vacuole membrane	channel activity;glutathione transferase activity;protein binding	glutathione metabolic process;response to drug;response to xenobiotic stimulus
High	PF3D7_1115600	peptidyl-prolyl cis-trans isomerase	0	27.599	37	6	34	6	195	21.7	7.61	935.16	36.72	4	6	High	High	High	1		N/A	peptidyl-prolyl cis-trans isomerase activity	protein folding;protein peptidyl-prolyl isomerization	cytoplasm;cytosol;endoplasmic reticulum;intracellular membrane-bounded organelle	cyclosporin A binding;peptidyl-prolyl cis-trans isomerase activity	protein folding;protein peptidyl-prolyl isomerization
High	PF3D7_1212000	glutathione peroxidase-like thioredoxin peroxidase	0	27.06	43	7	34	7	205	23.9	8.87	1039.87	60.41	5	7	High	High	High	1		N/A	glutathione peroxidase activity	oxidation-reduction process;response to oxidative stress	apicoplast;cytosol;mitochondrion	peroxidase activity;thioredoxin peroxidase activity	N/A
High	PF3D7_1134000	heat shock protein 70	0	27.001	17	9	59	9	663	73.3	6.84	1413.09	34.5	7	9	High	High	High	1		N/A	ATP binding;unfolded protein binding	protein folding	cytoplasm;food vacuole;mitochondrion;nucleus	ATP binding;ATP hydrolysis activity;heat shock protein binding;misfolded protein binding;protein folding chaperone;unfolded protein binding	cellular response to unfolded protein;chaperone cofactor-dependent protein refolding;protein refolding;response to heat;response to unfolded protein
High	PF3D7_1027300	peroxiredoxin	0	26.668	17	6	24	6	393	43.9	9.7	1458.56	41.85	6	5	High	High	High	1		N/A	antioxidant activity;oxidoreductase activity	oxidation-reduction process	cytoplasm;nucleus	thioredoxin peroxidase activity	cell redox homeostasis;cellular response to oxidative stress;entry into host
High	PF3D7_0817900	high mobility group protein B2	0	25.614	48	6	34	6	99	11.5	9.96	1168.4	25.69	6	6	High	High	High	1		N/A	N/A	N/A	chromosome;cytosol;nucleus	DNA binding;DNA binding, bending	positive regulation of cytokine production involved in immune response;regulation of transcription by RNA polymerase II;regulation of transcription by RNA polymerase III;regulation of transcription, DNA-templated
High	PF3D7_1117700	GTP-binding nuclear protein RAN/TC4	0	25.588	45	8	54	8	214	24.9	7.94	1860.88	49.29	6	8	High	High	High	1		N/A	GTP binding;GTPase activity	nucleocytoplasmic transport	cytoplasm;extracellular vesicle;food vacuole;nucleus	GTP binding;GTPase activity	RNA export from nucleus;intracellular protein transport;protein import into nucleus;regulation of cell cycle;ribosomal subunit export from nucleus
High	PF3D7_1441200	60S ribosomal protein L1, putative	0	25.261	26	8	33	8	217	24.8	9.85	1291.03	38.81	6	7	High	High	High	1	Met-loss+Acetyl [N-Term]; Acetyl [N-Term]	large ribosomal subunit	RNA binding;structural constituent of ribosome	translation	cytosolic large ribosomal subunit;intracellular;nucleus	RNA binding;structural constituent of ribosome	maturation of LSU-rRNA;translation
High	PF3D7_0204700	hexose transporter	0	25.14	5	5	24	5	504	56.4	8.59	267.65	38.78	2	5	High	High	High	1		integral component of membrane;membrane	transmembrane transporter activity	transmembrane transport	cell surface;food vacuole;integral component of plasma membrane;nucleus;plasma membrane	D-glucose transmembrane transporter activity;fructose transmembrane transporter activity;glucose transmembrane transporter activity;hexose transmembrane transporter activity	fructose transmembrane transport;glucose transmembrane transport;hexose transmembrane transport;response to xenobiotic stimulus
High	PF3D7_1126200	40S ribosomal protein S18, putative	0	24.931	39	5	30	5	156	17.9	10.46	1107.22	54.22	2	4	High	High	High	1	Met-loss+Acetyl [N-Term]; Acetyl [N-Term]	ribosome	RNA binding;nucleic acid binding;structural constituent of ribosome	translation	cytosol;nucleus;small ribosomal subunit	RNA binding;structural constituent of ribosome	translation
High	PF3D7_0320700	signal peptidase complex subunit 2	0	24.461	26	5	26	5	179	21	9.03	404.72	23.53	2	5	High	High	High	1	Met-loss [N-Term]; Met-loss+Acetyl [N-Term]	integral component of membrane;signal peptidase complex	N/A	signal peptide processing	endoplasmic reticulum;signal peptidase complex	endopeptidase activity;protein binding	protein targeting to ER;protein transport;signal peptide processing
High	PF3D7_1127000	protein phosphatase, putative	0	24.46	26	5	33	5	287	34.4	7.91	1518.96	63.04	4	4	High	High	High	1	Acetyl [N-Term]	N/A	phosphatase activity;protein tyrosine phosphatase activity	dephosphorylation	food vacuole;nucleus	N/A	N/A
High	PF3D7_0406100	V-type proton ATPase subunit B	0	24.124	27	8	28	8	494	55.8	5.68	624.78	27.59	4	8	High	High	High	1		proton-transporting V-type ATPase, V1 domain	ATP binding;hydrolase activity	ATP metabolic process;proton transmembrane transport	cell periphery;food vacuole;nucleus	protein binding;proton-transporting ATPase activity, rotational mechanism	proton-transporting V-type ATPase complex assembly;vacuolar acidification
High	PF3D7_1456800	V-type H(+)-translocating pyrophosphatase, putative	0	24.04	18	9	20	9	717	76.4	6.54	407.86	20	5	9	High	High	High	1		integral component of membrane;membrane	inorganic diphosphatase activity;pyrophosphate hydrolysis-driven proton transmembrane transporter activity	proton transmembrane transport	food vacuole;nucleus	proton transmembrane transporter activity;pyrophosphate hydrolysis-driven proton transmembrane transporter activity	regulation of pH
High	PF3D7_1333000	20 kDa chaperonin	0	23.988	54	8	35	8	258	29	7.85	971.92	37.04	4	8	High	High	High	1		N/A	ATP binding	protein folding	apicoplast;mitochondrial matrix;nucleus;plastid	chaperone binding;metal ion binding;unfolded protein binding	chaperone cofactor-dependent protein refolding;chaperone-mediated protein folding
High	PF3D7_0818900	heat shock protein 70	0	22.983	17	9	31	6	677	73.9	5.67	614.19	28.03	6	9	High	High	High	1		N/A	N/A	N/A	cell surface;cytoplasm;cytosol;extracellular vesicle;food vacuole;nucleus	ATP binding;ATP hydrolysis activity;RNA binding;heat shock protein binding;misfolded protein binding;phosphatidylinositol-3-phosphate binding;protein binding;protein folding chaperone;unfolded protein binding	cellular response to unfolded protein;chaperone cofactor-dependent protein refolding;protein refolding;response to heat;response to unfolded protein
High	PF3D7_0811200	ER membrane protein complex subunit 1, putative	0	22.929	9	6	27	6	1133	133.7	9.07	691.41	26.92	5	6	High	High	High	1		EMC complex	N/A	N/A	EMC complex;endoplasmic reticulum	RNA binding	protein folding in endoplasmic reticulum
High	PF3D7_0501100	co-chaperone J domain protein JDP	0	22.196	25	6	24	6	402	46.3	7.83	814.02	34.23	3	6	High	High	High	1		integral component of membrane	unfolded protein binding	protein folding	cytosol;host cell cytosol	ATPase activator activity;chaperone binding;protein binding;unfolded protein binding	chaperone cofactor-dependent protein refolding;positive regulation of ATP-dependent activity
High	PF3D7_1441400	FACT complex subunit SSRP1, putative	0	21.429	19	7	22	7	506	58.8	4.72	499.8	17.73	4	6	High	High	High	1	Acetyl [N-Term]; Met-loss+Acetyl [N-Term]	nucleus	DNA binding	DNA repair;DNA replication	FACT complex;nucleus	DNA binding;RNA binding;histone binding;nucleosome binding;single-stranded DNA binding	N/A
High	PF3D7_1246800	signal recognition particle receptor subunit beta, putative	0	21.324	26	4	26	4	261	30.6	8.85	1071.11	35.8	3	4	High	High	High	1		integral component of membrane	GTP binding	N/A	signal recognition particle receptor complex	RNA binding	protein targeting to ER
High	PF3D7_0813300	NPL domain-containing protein, putative	0	21.307	26	6	21	6	315	36.2	4.26	475.18	26.42	5	6	High	High	High	1		N/A	N/A	N/A	food vacuole;nucleolus;nucleus	RNA binding	N/A
High	PF3D7_1465900	40S ribosomal protein S3	0	19.824	22	4	24	4	221	24.7	10.18	1211.57	35.4	4	3	High	High	High	1		small ribosomal subunit	RNA binding;structural constituent of ribosome	translation	cytosolic small ribosomal subunit;extracellular vesicle;nucleus	RNA binding;structural constituent of ribosome	translation
High	PF3D7_1317800	40S ribosomal protein S19	0	19.729	14	2	19	2	145	16.8	10.26	1155.68	33.95	2	2	High	High	High	1		ribosome;small ribosomal subunit	RNA binding;structural constituent of ribosome	translation	cytosolic small ribosomal subunit;nucleus	RNA binding;structural constituent of ribosome	ribosomal small subunit assembly;translation
High	PF3D7_1464600	serine/threonine protein phosphatase UIS2, putative	0	19.457	4	7	30	7	1442	170.4	5.69	908.57	24.98	6	7	High	High	High	1		N/A	hydrolase activity;phosphoprotein phosphatase activity	N/A	nucleus;symbiont-containing vacuole;symbiont-containing vacuole membrane	acid phosphatase activity;ferric iron binding;ferrous iron binding	protein dephosphorylation
High	PF3D7_0424600	Plasmodium exported protein (PHISTb)	0	19.274	30	5	17	5	309	35.9	8.57	278.69	27.99	2	5	High	High	High	1		N/A	N/A	N/A	extracellular vesicle;host cell periphery;host cell surface;nucleus	N/A	cytoadherence to microvasculature, mediated by symbiont protein
High	PF3D7_0517400	FACT complex subunit SPT16, putative	0	19.159	9	7	24	7	1141	132.6	5.01	646.57	18.91	6	6	High	High	High	1		FACT complex	N/A	DNA repair;DNA replication	FACT complex;nucleus	nucleosome binding	DNA replication-independent chromatin organization;positive regulation of transcription elongation from RNA polymerase II promoter;transcription elongation from RNA polymerase II promoter;transcription, DNA-templated
High	PF3D7_1212500	glycerol-3-phosphate 1-O-acyltransferase	0	19.134	10	5	18	5	583	66.9	8.59	675.01	21.21	3	5	High	High	High	1		N/A	acyltransferase activity;sn-1-glycerol-3-phosphate C16:0-DCA-CoA acyl transferase activity	N/A	endoplasmic reticulum membrane;integral component of endoplasmic reticulum membrane	glycerol-3-phosphatase activity;glycerol-3-phosphate O-acyltransferase activity;glycerone-phosphate O-acyltransferase activity	phospholipid biosynthetic process
High	PF3D7_1116700	dipeptidyl aminopeptidase 1	0	18.995	14	5	18	5	700	80.4	6.19	284.31	34.14	2	5	High	High	High	1		N/A	aminopeptidase activity;cysteine-type peptidase activity	proteolysis	extracellular space;food vacuole;lysosome;symbiont-containing vacuole	cysteine-type endopeptidase activity	proteolysis involved in cellular protein catabolic process;response to xenobiotic stimulus
High	PF3D7_1439800	vesicle-associated membrane protein, putative	0	18.89	28	5	23	5	241	27.7	7.94	1310.09	24.09	5	5	High	High	High	1		endoplasmic reticulum membrane	N/A	N/A	endoplasmic reticulum membrane;nucleus;plasma membrane	N/A	endoplasmic reticulum membrane organization;endoplasmic reticulum-plasma membrane tethering;membrane fusion;vesicle-mediated transport
High	PF3D7_1311800	M1-family alanyl aminopeptidase	0	18.516	12	9	25	9	1085	126	7.56	627.45	19.98	7	9	High	High	High	1		integral component of membrane	metallopeptidase activity;zinc ion binding	proteolysis	cell surface;cytoplasm;cytosol;food vacuole;microneme;nucleus	aminopeptidase activity	proteolysis;response to xenobiotic stimulus
High	PF3D7_0816600	chaperone protein ClpB1	0	18.344	10	8	26	8	1070	122.4	8.48	718.98	16.85	6	8	High	High	High	1		N/A	ATP binding;ATP hydrolysis activity	N/A	apicoplast;cytoplasm;endopeptidase Clp complex;nucleus	ATP hydrolysis activity	cellular response to heat;response to unfolded protein
High	PF3D7_1438100	translocation protein SEC62, putative	0	18.193	21	6	26	6	377	43.9	7.68	846.12	28.73	4	6	High	High	High	1		integral component of endoplasmic reticulum membrane	N/A	intracellular signal transduction;protein transport	Sec61 translocon complex;endoplasmic reticulum;endoplasmic reticulum membrane;membrane;nucleus	protein binding	posttranslational protein targeting to membrane, translocation;protein targeting to ER;protein transport by the Sec complex
High	PF3D7_1407900	plasmepsin I	0	17.408	16	5	26	5	452	51.4	7.2	1021.76	32.38	4	5	High	High	High	1		integral component of membrane	aspartic-type endopeptidase activity	proteolysis	food vacuole	aspartic-type endopeptidase activity	hemoglobin catabolic process
High	PF3D7_1314500	transmembrane emp24 domain-containing protein, putative	0	17.355	25	4	14	4	206	24.4	6.35	694.78	20.58	2	4	High	High	High	1		integral component of membrane	N/A	N/A	COPII-coated ER to Golgi transport vesicle;Golgi apparatus;endoplasmic reticulum;endoplasmic reticulum-Golgi intermediate compartment;membrane	N/A	Golgi organization;endoplasmic reticulum to Golgi vesicle-mediated transport;intracellular protein transport
High	PF3D7_1408000	plasmepsin II	0	17.151	20	8	30	8	453	51.4	5.59	805.93	19.51	7	7	High	High	High	1		N/A	aspartic-type endopeptidase activity	proteolysis	food vacuole;nucleus	aspartic-type endopeptidase activity	hemoglobin catabolic process;response to xenobiotic stimulus
High	PF3D7_1343700	kelch protein K13	0	17.121	14	5	13	5	726	83.6	5.91	366.81	25.12	3	5	High	High	High	1		N/A	protein binding	protein homooligomerization	cytoplasm;cytosol;endoplasmic reticulum;vesicle	protein binding	endocytosis;response to drug;response to xenobiotic stimulus
High	PF3D7_1323200	V-type proton ATPase subunit G, putative	0	17.044	32	4	12	4	123	14.2	8.21	72.9	33.85	2	4	High	High	High	1		vacuolar proton-transporting V-type ATPase complex	ATPase-coupled transmembrane transporter activity;hydrolase activity	proton transmembrane transport	Maurer's cleft;food vacuole;nucleus;vacuolar proton-transporting V-type ATPase complex;vacuolar proton-transporting V-type ATPase, V1 domain	P-type proton-exporting transporter activity	vacuolar acidification
High	PF3D7_0831700	heat shock protein 70	0	16.732	10	6	20	2	679	75	5.77	619.3	15.51	5	6	High	High	High	1		N/A	N/A	N/A	Maurer's cleft;cytoplasm;extracellular vesicle;host cell cytoplasm;host cell cytosol;nucleus;protein-containing complex;symbiont-containing vacuole	ATP binding;ATP hydrolysis activity;RNA binding;heat shock protein binding;misfolded protein binding;protein binding;protein folding chaperone;unfolded protein binding	cellular response to unfolded protein;chaperone cofactor-dependent protein refolding;cytoadherence to microvasculature, mediated by symbiont protein;protein refolding;response to unfolded protein
High	PF3D7_1437900	HSP40, subfamily A	0	16.681	16	4	12	4	424	48.4	7.18	581.65	21.24	1	4	High	High	High	1		N/A	heat shock protein binding;metal ion binding;unfolded protein binding	protein folding	cytosol;host cell plasma membrane;membrane;nucleus	ATP hydrolysis activity;Hsp70 protein binding;RNA binding	response to heat;response to xenobiotic stimulus
High	PF3D7_0517000	60S ribosomal protein L12, putative	0	16.18	38	6	15	6	165	18.1	9.51	388.71	7.03	4	5	High	High	High	1	Acetyl [N-Term]; Met-loss+Acetyl [N-Term]	ribosome	structural constituent of ribosome	translation	cytosolic large ribosomal subunit;large ribosomal subunit;nucleus;ribosome	large ribosomal subunit rRNA binding;rRNA binding;structural constituent of ribosome	ribosomal large subunit assembly;translation
High	PF3D7_1038000	antigen UB05	0	16.164	43	3	12	3	120	13.8	9.54	187.24	28.85	1	3	High	High	High	1		N/A	N/A	N/A	nucleus	N/A	N/A
High	PF3D7_1231100	ras-related protein Rab-2	0	16.134	27	4	18	4	213	24.4	6.79	396.86	29.95	3	4	High	High	High	1		N/A	GTP binding;GTPase activity	N/A	Golgi apparatus;food vacuole;vacuole	N/A	endoplasmic reticulum to Golgi vesicle-mediated transport
High	PF3D7_1408600	40S ribosomal protein S8e, putative	0	16.062	32	6	17	6	218	25	9.98	485.97	23.05	4	6	High	High	High	1		ribosome	structural constituent of ribosome	translation	cytosolic small ribosomal subunit;nucleus	RNA binding;structural constituent of ribosome	maturation of SSU-rRNA from tricistronic rRNA transcript (SSU-rRNA, 5.8S rRNA, LSU-rRNA);translation
High	PF3D7_0629200	DnaJ protein, putative	0	15.578	17	4	14	4	380	44.6	8.06	174.95	28.62	2	3	High	High	High	1		N/A	unfolded protein binding	protein folding	apicoplast;nucleus;symbiont-containing vacuole	RNA binding	response to heat;response to unfolded protein
High	PF3D7_0402000	Plasmodium exported protein (PHISTa), unknown function	0	15.555	6	2	18	2	428	49.7	9.5	664.35	29.23	1	2	High	High	High	1		integral component of membrane	N/A	N/A	Maurer's cleft;host cell periphery;nucleus;symbiont-containing vacuole membrane	mRNA binding;protein binding	N/A
High	PF3D7_1104400	thioredoxin-like mero protein	0	15.249	11	5	16	5	424	49.2	9.1	724.1	9.73	5	5	High	High	High	1		N/A	N/A	N/A	cell surface;nucleus;symbiont-containing vacuole	host cell surface binding	entry into host
High	PF3D7_1149200	ring-infected erythrocyte surface antigen	0	15.058	3	3	12	2	1090	126.8	4.51	180.37	25.8	1	3	High	High	High	1		N/A	N/A	N/A	Maurer's cleft	N/A	N/A
High	PF3D7_1347200	nucleoside transporter 1	0	14.841	4	3	13	3	422	47.6	8.09	711.78	10.18	2	2	High	High	High	1	Met-loss+Acetyl [N-Term]; Acetyl [N-Term]	integral component of membrane	nucleoside transmembrane transporter activity	nucleoside transmembrane transport	Maurer's cleft;integral component of membrane;integral component of plasma membrane;nucleus;plasma membrane	nucleoside transmembrane transporter activity;purine nucleoside transmembrane transporter activity	adenosine transport;purine nucleobase transport;purine nucleoside transmembrane transport;response to xenobiotic stimulus
High	PF3D7_1311900	V-type proton ATPase catalytic subunit A	0	14.791	17	5	12	5	611	68.5	5.69	144.92	20.01	2	5	High	High	High	1		proton-transporting V-type ATPase, V1 domain	ATP binding;proton-transporting ATP synthase activity, rotational mechanism;proton-transporting ATPase activity, rotational mechanism	ATP metabolic process;proton transmembrane transport	food vacuole;plasma membrane;vacuolar membrane;vacuolar proton-transporting V-type ATPase, V1 domain	proton-transporting ATPase activity, rotational mechanism	proton transmembrane transport;vacuolar acidification
High	PF3D7_1444300	1-acyl-sn-glycerol-3-phosphate acyltransferase, putative	0	14.327	24	4	12	4	292	33.7	9.23	198.9	18.96	2	4	High	High	High	1		N/A	acyltransferase activity	N/A	Maurer's cleft;endoplasmic reticulum	1-acylglycerol-3-phosphate O-acyltransferase activity	phosphatidic acid biosynthetic process
High	PF3D7_0619400	cell division cycle protein 48 homologue, putative	0	14.296	8	4	21	4	828	92.3	5.08	620.73	18.17	4	4	High	High	High	1		N/A	ATP binding;ATP hydrolysis activity;hydrolase activity	cell division	VCP-NPL4-UFD1 AAA ATPase complex;cytoplasm;cytosol;endoplasmic reticulum;extracellular vesicle;nucleus	ATP hydrolysis activity;RNA binding;polyubiquitin modification-dependent protein binding	ER-associated misfolded protein catabolic process;autophagosome maturation;macroautophagy;mitotic spindle disassembly;regulation of cell cycle process;retrograde protein transport, ER to cytosol;ubiquitin-dependent ERAD pathway
High	PF3D7_0532100	early transcribed membrane protein 5	0	13.812	18	3	7	3	181	19	5.41		16.25		3	High	High	High	1		integral component of membrane	N/A	N/A	symbiont-containing vacuole membrane	protein binding	N/A
High	PF3D7_0919000	nucleosome assembly protein	0	13.737	29	4	9	4	269	31.8	4.39	82.57	19.57	1	4	High	High	High	1		nucleus	N/A	nucleosome assembly	cytoplasm;histone acetyltransferase complex;nuclear periphery;nucleus	chromatin binding;histone binding	N/A
High	PF3D7_1447900	multidrug resistance protein 2	0	13.582	8	6	21	6	1024	118.9	9.14	639.08	17.02	6	5	High	High	High	1	Acetyl [N-Term]	integral component of membrane	ATP binding;ATP hydrolysis activity;ATPase-coupled transmembrane transporter activity	transmembrane transport	vacuole	ATPase-coupled transmembrane transporter activity;metal ion binding;metal ion transmembrane transporter activity	response to xenobiotic stimulus;transmembrane transport;xenobiotic transmembrane transport
High	PF3D7_0818200	14-3-3 protein	0	13.578	18	4	22	4	262	30.2	4.92	559.84	10.89	3	3	High	High	High	1	Acetyl [N-Term]; Met-loss+Acetyl [N-Term]	N/A	N/A	N/A	cytoplasm;extracellular vesicle;food vacuole;nucleus	RNA binding;histone binding;protein binding	entry into host
High	PF3D7_1144900	ras-related protein Rab-6	0	13.475	33	7	17	6	207	23.6	6.58	187.49	19.15	4	6	High	High	High	1	Acetyl [N-Term]	cytosol	GTP binding;GTPase activity	N/A	Golgi apparatus;cytosol;endomembrane system;trans-Golgi network	GTPase activity	intra-Golgi vesicle-mediated transport;intracellular protein transport;retrograde transport, endosome to Golgi;retrograde vesicle-mediated transport, Golgi to endoplasmic reticulum
High	PF3D7_1123900	13 kDa ribonucleoprotein-associated protein, putative	0	13.427	13	1	10	1	145	16	5.16	566.46	18.77	1	1	High	High	High	1		nucleolus	RNA binding	N/A	U4/U6 x U5 tri-snRNP complex;box C/D RNP complex;nucleolus;nucleus;precatalytic spliceosome;small-subunit processome	RNA binding;U3 snoRNA binding;U4 snRNA binding	mRNA splicing, via spliceosome;maturation of LSU-rRNA;maturation of SSU-rRNA
High	PF3D7_1203700	nucleosome assembly protein	0	13.125	18	3	13	3	347	40.5	4.86	191.05	21.67	1	3	High	High	High	1		nucleus	N/A	nucleosome assembly	cytoplasm;nucleus	chromatin binding;histone binding;protein binding	nucleosome assembly
High	PF3D7_1221200	conserved Plasmodium protein, unknown function	0	13.102	18	2	13	2	106	12.2	8.69	1065.15	23.92	1	1	High	High	High	1	Met-loss [N-Term]	N/A	N/A	N/A	N/A	N/A	N/A
High	PF3D7_1302800	40S ribosomal protein S7, putative	0	13.061	33	4	7	4	194	22.5	9.8	71.01	23.26	1	4	High	High	High	1		ribosome	structural constituent of ribosome	translation	cytosolic small ribosomal subunit;nucleus;small-subunit processome	RNA binding;structural constituent of ribosome	rRNA processing;ribosomal small subunit biogenesis;translation
High	PF3D7_0616800	malate:quinone oxidoreductase	0	13.06	15	6	17	6	521	59.5	8.97	418.29	17.67	3	6	High	High	High	1		N/A	malate dehydrogenase (menaquinone) activity;malate dehydrogenase (quinone) activity	tricarboxylic acid cycle	cytoplasm;membrane;mitochondrion	L-malate dehydrogenase activity;malate dehydrogenase (quinone) activity;oxidoreductase activity	pyruvate metabolic process;response to xenobiotic stimulus;tricarboxylic acid cycle
High	PF3D7_0823800	DnaJ protein, putative	0	12.516	10	4	11	4	655	76.6	9.23	456.74	12.53	4	3	High	High	High	1		integral component of membrane	nucleic acid binding;nucleotide binding	N/A	cytoplasm;food vacuole;nucleus	RNA binding;unfolded protein binding	chaperone cofactor-dependent protein refolding;protein refolding
High	PF3D7_0524600	50S ribosomal protein L12, apicoplast, putative	0	12.425	14	3	12	3	257	29.9	9.38	132.26	27.85	2	3	High	High	High	1		ribosome	structural constituent of ribosome	translation	apicoplast;large ribosomal subunit	structural constituent of ribosome	translation
High	PF3D7_1432100	voltage-dependent anion-selective channel protein, putative	0	12.205	34	6	17	6	289	33.2	9.17	442.94	9.73	6	6	High	High	High	1		mitochondrial outer membrane	voltage-gated anion channel activity	anion transmembrane transport;transmembrane transport	cell periphery;mitochondrial outer membrane;mitochondrion;nucleus;symbiont-containing vacuole membrane	voltage-gated anion channel activity	N/A
High	PF3D7_0721100	conserved protein, unknown function	0	12.192	12	3	17	3	244	29.2	8.54	632.27	18.88	3	3	High	High	High	1		N/A	N/A	N/A	apicoplast;cell periphery;nucleus	protein binding	N/A
High	PF3D7_0925900	lipocalin	0	12.052	18	2	13	2	217	24.7	5.63	303.06	23.75	1	2	High	High	High	1		N/A	N/A	N/A	cytosol;food vacuole;membrane;symbiont-containing vacuole	N/A	biomineralization;response to oxidative stress
High	PF3D7_1323100	60S ribosomal protein L6, putative	0	11.889	31	4	12	4	190	21.6	9.86	294.55	22.35	2	4	High	High	High	1		ribosome	rRNA binding;structural constituent of ribosome	translation	cytosolic large ribosomal subunit;large ribosomal subunit;nucleus	RNA binding;structural constituent of ribosome	cytoplasmic translation;translation
High	PF3D7_0102200	ring-infected erythrocyte surface antigen	0	11.811	8	5	15	4	1085	126.4	4.48	446.37	12.43	4	5	High	High	High	1		N/A	N/A	N/A	extracellular vesicle;food vacuole;host cell plasma membrane;host cell surface;merozoite dense granule;symbiont-containing vacuole	protein binding	regulation of immune response
High	PF3D7_1364100	6-cysteine protein P92	0	11.787	4	3	20	3	796	92.7	6.93	420.21	16.61	2	3	High	High	High	1		anchored component of membrane;cell surface;integral component of membrane;plasma membrane	N/A	N/A	anchored component of plasma membrane;cell surface	protein binding	N/A
High	PF3D7_0103200	nucleoside transporter 4	0	11.787	13	4	8	4	434	50	8.73	269.45	7.94	2	4	High	High	Not Found	1		integral component of membrane	N/A	N/A	membrane	purine nucleobase transmembrane transporter activity;purine nucleoside transmembrane transporter activity	purine nucleobase transport;purine nucleoside transmembrane transport
High	PF3D7_0401800	Plasmodium exported protein (PHISTb), unknown function	0	11.743	6	3	25	3	560	60.2	8.56	895.77	18.83	3	3	High	High	High	1		integral component of membrane	N/A	N/A	Maurer's cleft;host cell periphery;host cell surface;nucleus	DNA-binding transcription factor activity;protein binding	regulation of transcription by RNA polymerase II
High	PF3D7_1242700	40S ribosomal protein S17, putative	0	11.724	26	3	26	3	137	16.1	10.42	787.11	22.36	2	3	High	High	High	1		ribosome	structural constituent of ribosome	translation	cytosolic small ribosomal subunit;mitochondrion;nucleus	RNA binding;structural constituent of ribosome	translation
High	PF3D7_1228600	merozoite surface protein 9	0	11.715	8	4	13	4	743	86.6	4.86	237.66	21.21	3	4	High	High	High	1		cell surface	N/A	N/A	extracellular vesicle;host cell cytoplasm;membrane;nucleus;symbiont-containing vacuole	RNA binding	N/A
High	PF3D7_1103100	60S acidic ribosomal protein P1, putative	0	11.664	47	4	8	4	118	13	4.6	125.62	23.09	2	3	High	High	High	1	Met-loss+Acetyl [N-Term]	ribosome	structural constituent of ribosome	translational elongation	cytosolic large ribosomal subunit;large ribosomal subunit;nucleus	protein kinase activator activity;ribonucleoprotein complex binding;structural constituent of ribosome	cytoplasmic translation;translation
High	PF3D7_1452000	rhoptry neck protein 2	0	11.656	4	5	16	5	2189	249.3	8.73	199.69	24.19	3	5	High	High	High	1		integral component of membrane	N/A	N/A	cell surface;protein-containing complex;rhoptry neck	protein binding	N/A
High	PF3D7_1341200	60S ribosomal protein L18, putative	0	11.388	27	4	11	4	184	21.7	10.62	315.05	3.34	3	4	High	High	High	1		ribosome	structural constituent of ribosome	translation	cytosolic large ribosomal subunit;nucleus	structural constituent of ribosome	translation
High	PF3D7_0702500	Plasmodium exported protein, unknown function	0	11.145	15	4	23	4	253	27.7	8.56	882.16	19.44	3	3	High	High	High	1	Acetyl [N-Term]; Met-loss+Acetyl [N-Term]	integral component of membrane	N/A	N/A	Maurer's cleft;extracellular vesicle;host cell cytoplasm;inner membrane pellicle complex;nucleus	protein binding	N/A
High	PF3D7_0302500	cytoadherence linked asexual protein 3.1	0	11.042	5	4	10	4	1417	167.1	7.18	111.94	16.03	2	4	High	High	High	1		N/A	N/A	cytoadherence to microvasculature, mediated by symbiont protein	extracellular vesicle;host cell cytoplasm;host cell plasma membrane;nucleus;rhoptry	RNA binding;anion channel activity;cell adhesion molecule binding;protein binding	cytoadherence to microvasculature, mediated by symbiont protein
High	PF3D7_0316600	formate-nitrite transporter	0	10.99	9	5	18	5	309	34.4	8.5	672.34	13.85	4	3	High	High	High	1	Met-loss [N-Term]	membrane	transmembrane transporter activity	transmembrane transport	cell surface;integral component of plasma membrane;plasma membrane	high-affinity secondary active nitrite transmembrane transporter activity;lactate:proton symporter activity	acetate transport;formate transport;lactate transmembrane transport;nitrite transport;pyruvate transport;response to xenobiotic stimulus
High	PF3D7_0605900	elongation of fatty acids protein, putative	0	10.985	10	2	8	2	293	34.7	9.67	214.24	15.13	1	2	High	High	High	1		integral component of membrane	3-oxo-arachidoyl-CoA synthase activity;3-oxo-cerotoyl-CoA synthase activity;3-oxo-lignoceronyl-CoA synthase activity;ligase activity;very-long-chain 3-ketoacyl-CoA synthase activity	N/A	endoplasmic reticulum;integral component of endoplasmic reticulum membrane;integral component of membrane	fatty acid elongase activity	fatty acid elongation, monounsaturated fatty acid;fatty acid elongation, polyunsaturated fatty acid;fatty acid elongation, saturated fatty acid;fatty acid elongation, unsaturated fatty acid;sphingolipid biosynthetic process;very long-chain fatty acid biosynthetic process
High	PF3D7_0817700	rhoptry neck protein 5	0	10.616	6	4	17	4	1156	133.6	9.63	431.03	17.63	3	4	High	High	High	1		N/A	N/A	N/A	protein-containing complex;rhoptry neck	RNA binding;host cell surface binding	N/A
High	PF3D7_0322000	peptidyl-prolyl cis-trans isomerase	0	10.553	16	3	16	3	171	18.9	8.09	668.98	17.06	3	3	High	High	High	1		N/A	peptidyl-prolyl cis-trans isomerase activity	protein folding;protein peptidyl-prolyl isomerization	Maurer's cleft;cytoplasm;cytosol;mitochondrion;nucleus	cyclosporin A binding;peptidyl-prolyl cis-trans isomerase activity	protein folding;protein peptidyl-prolyl isomerization
High	PF3D7_1012300	cytochrome b-c1 complex subunit 7, putative	0	10.514	40	3	8	3	192	23	9.29	78.89	24.95	1	3	High	High	High	1		mitochondrial respiratory chain complex III	ubiquinol-cytochrome-c reductase activity	mitochondrial electron transport, ubiquinol to cytochrome c	mitochondrial respiratory chain complex III;mitochondrion	N/A	aerobic respiration;mitochondrial electron transport, ubiquinol to cytochrome c;mitochondrial respiratory chain complex III assembly
High	PF3D7_0210000	secretory complex protein 61 gamma subunit	0	10.411	40	2	5	2	81	9.3	8.29		23.73		2	High	High	High	1		integral component of membrane;membrane	protein-transporting ATPase activity	intracellular protein transport;protein targeting;protein transport	Sec61 translocon complex;Ssh1 translocon complex;endoplasmic reticulum membrane	protein transmembrane transporter activity	posttranslational protein targeting to membrane, translocation;protein transport by the Sec complex
High	PF3D7_1320600	ras-related protein Rab-11A	0	10.399	18	2	5	2	216	24.7	8.91	28.7	17.73	1	2	High	High	High	1		N/A	GTP binding;GTPase activity	N/A	cytosol;endosome;food vacuole;inner membrane pellicle complex;membrane;recycling endosome;rhoptry	protein binding	small GTPase mediated signal transduction
High	PF3D7_0628300	choline/ethanolaminephosphotransferase, putative	0	10.388	7	2	17	2	391	45.1	9.36	706.88	20.22	2	2	High	High	High	1		integral component of membrane;membrane	diacylglycerol cholinephosphotransferase activity;ethanolaminephosphotransferase activity;phosphotransferase activity, for other substituted phosphate groups	phospholipid biosynthetic process	endoplasmic reticulum	RNA binding;protein binding	N/A
High	PF3D7_1451100	elongation factor 2	0	10.328	9	4	9	4	832	93.5	6.8	232.8	8.25	3	3	High	Not Found	High	1		N/A	GTP binding;GTPase activity	N/A	nucleus;ribonucleoprotein complex	GTP binding;GTPase activity;RNA binding;ribosome binding;translation elongation factor activity	response to xenobiotic stimulus;translational elongation
High	PF3D7_1011800	PRE-binding protein	0	10.314	6	4	7	4	1139	131.5	9.16	121.13	9.22	2	4	High	High	High	1		N/A	RNA binding;nucleic acid binding	N/A	cytoplasm;nucleus	DNA-binding transcription factor activity;RNA binding;double-stranded DNA binding;mRNA binding;sequence-specific DNA binding	regulation of gene expression;regulation of transcription, DNA-templated
High	PF3D7_0603300	dihydroorotate dehydrogenase	0	10.302	9	5	11	5	569	65.5	9.04	150.45	13.36	3	5	High	High	High	1		cytoplasm;integral component of membrane;membrane	catalytic activity;dihydroorotate dehydrogenase activity;oxidoreductase activity, acting on the CH-CH group of donors	'de novo' UMP biosynthetic process;'de novo' pyrimidine nucleobase biosynthetic process;oxidation-reduction process	mitochondrial inner membrane;mitochondrion	dihydroorotate dehydrogenase activity	'de novo' pyrimidine nucleobase biosynthetic process;pyrimidine ribonucleotide biosynthetic process;response to drug;response to xenobiotic stimulus
High	PF3D7_1124700	GrpE protein homolog, mitochondrial, putative	0	10.095	13	3	13	3	301	35	8.9	440.3	11.81	3	2	High	High	High	1		N/A	adenyl-nucleotide exchange factor activity;chaperone binding;protein homodimerization activity	protein folding	PAM complex, Tim23 associated import motor;mitochondrial matrix;mitochondrion;nucleus	adenyl-nucleotide exchange factor activity;unfolded protein binding	protein import into mitochondrial matrix
High	PF3D7_0316800	40S ribosomal protein S15A, putative	0	10.063	15	2	8	2	130	14.9	9.99	638.08	13.12	2	2	High	High	High	1		ribosome	structural constituent of ribosome	translation	cytosolic small ribosomal subunit;nucleus	RNA binding;structural constituent of ribosome	translation
High	PF3D7_1015900	enolase	0	9.893	18	4	11	4	446	48.6	6.6	139.74	17.27	2	4	High	High	High	1		phosphopyruvate hydratase complex	magnesium ion binding;phosphopyruvate hydratase activity	glycolytic process	cell surface;cytoplasm;cytoskeleton;food vacuole;nucleus;phosphopyruvate hydratase complex;plasma membrane	RNA binding;mRNA cap binding;phosphopyruvate hydratase activity;protein binding	activation of immune response;autophagosome assembly;glycolytic process;regulation of vacuole fusion, non-autophagic;transcription, DNA-templated
High	PF3D7_1246400	myosin A-tail interacting protein	0	9.891	25	3	5	3	204	23.5	4.31	38.92	13.54	1	3	High	High	High	1		N/A	calcium ion binding	N/A	inner membrane pellicle complex	myosin binding;protein binding	N/A
High	PF3D7_1004000	60S ribosomal protein L13, putative	0	9.796	18	4	18	4	202	23.7	10.18	527.64	14.52	4	4	High	High	High	1		large ribosomal subunit;ribosome	structural constituent of ribosome	translation	cytosolic large ribosomal subunit;nucleus;ribosome	mRNA binding;structural constituent of ribosome	negative regulation of translation;translation
High	PF3D7_1104200	chromatin remodeling protein	0	9.629	4	4	7	4	1426	167.3	6.55	174.18	5.64	3	4	Not Found	High	High	1		N/A	ATP binding	N/A	nucleus	ATP binding;ATP-dependent activity, acting on DNA;DNA binding;helicase activity	chromatin remodeling;nucleosome positioning;regulation of transcription, DNA-templated
High	PF3D7_0721600	40S ribosomal protein S5, putative	0	9.512	19	2	9	2	195	21.8	9.61	130.93	18.26	1	2	High	High	High	1		small ribosomal subunit	RNA binding;structural constituent of ribosome	translation	cytosolic small ribosomal subunit;nucleus;ribosome	RNA binding;mRNA binding;rRNA binding;structural constituent of ribosome	ribosomal small subunit assembly;translation
High	PF3D7_1226900	parasitophorous vacuolar protein 2	0	9.475	11	4	15	4	495	57.3	9.13	291.62	10.02	3	4	High	High	High	1		N/A	N/A	N/A	apicoplast;symbiont-containing vacuole	protein binding;protein-containing complex binding	N/A
High	PF3D7_1335100	merozoite surface protein 7	0	9.474	5	1	12	1	351	41.3	4.83	747.91	19.2	1	1	High	High	High	1		N/A	N/A	N/A	membrane;nucleus	host cell surface receptor binding;protein binding	entry into host
High	PF3D7_1310500	ER membrane protein complex subunit 7, putative	0	9.449	20	3	4	3	205	24.4	8.51		12.2		3	High	High	High	1		N/A	N/A	N/A	EMC complex;endoplasmic reticulum;host cell surface	N/A	N/A
High	PF3D7_1459400	conserved protein, unknown function	0	9.369	11	3	18	3	340	40	9.57	507.73	14.8	3	3	High	High	High	1		N/A	N/A	N/A	nucleus	RNA binding	entry into host
High	PF3D7_1460700	60S ribosomal protein L27	0	9.344	36	4	8	4	146	16.7	10.23	300.78	5.79	2	4	High	High	High	1		ribosome	structural constituent of ribosome	translation	cytosolic large ribosomal subunit;nucleus	RNA binding;structural constituent of ribosome	translation
High	PF3D7_1434800	mitochondrial acidic protein MAM33, putative	0	8.948	18	3	13	3	252	28.9	4.97	353.83	7.5	2	3	High	High	High	1		mitochondrial matrix	N/A	N/A	mitochondrion	mRNA binding;mitochondrial ribosome binding;translation activator activity	positive regulation of mitochondrial translation
High	PF3D7_0310400	parasite-infected erythrocyte surface protein	0	8.889	4	3	6	3	1294	154	5.3	174.89	9.63	2	2	High	High	High	1		integral component of membrane;membrane	glycosyltransferase activity	N/A	cell surface;host cell plasma membrane;nucleus;tubovesicular membrane network	N/A	N/A
High	PF3D7_1473200	DnaJ protein, putative	0	8.717	11	4	12	4	454	52.4	5.25	311.18	21.82	2	4	High	High	High	1		N/A	N/A	N/A	Maurer's cleft;nucleus	N/A	N/A
High	PF3D7_1108700	heat shock protein J2	0	8.555	11	4	10	4	540	62.3	9.04	137.29	14.39	3	4	High	High	High	1		membrane	N/A	N/A	endoplasmic reticulum;host cell cytosol;nucleus	RNA binding;protein binding;unfolded protein binding	protein folding;response to heat
High	PF3D7_0307100	40S ribosomal protein S12, putative	0	8.513	41	4	8	4	141	15.4	5.05	192.9	11.58	3	4	High	High	High	1		ribosome	structural constituent of ribosome	translation	cytosolic small ribosomal subunit;nucleus	structural constituent of ribosome	translation
High	PF3D7_1342000	40S ribosomal protein S6	0	8.495	12	2	13	2	306	35.4	10.43	421.08	9.83	2	2	High	High	High	1		ribosome	structural constituent of ribosome	translation	cytosolic small ribosomal subunit;nucleus	structural constituent of ribosome	translation
High	PF3D7_0811600	conserved protein, unknown function	0	8.459	3	3	16	3	1210	143.9	7.02	371.41	22.61	1	3	High	High	High	1		N/A	N/A	N/A	cell surface;nucleus;plasma membrane	RNA binding	N/A
High	PF3D7_0507100	60S ribosomal protein L4	0	8.391	9	3	9	3	411	46.2	10.49	207.36	2.15	3	3	Not Found	High	High	1		ribosome	structural constituent of ribosome	translation	cytosolic large ribosomal subunit;nucleus	RNA binding;structural constituent of ribosome	translation
High	PF3D7_0214900	rhoptry neck protein 6	0	8.291	5	3	11	3	950	112.1	5.43	303.1	7.52	3	3	High	High	High	1		N/A	N/A	N/A	rhoptry neck;symbiont-containing vacuole	N/A	entry into host
High	PF3D7_1318800	translocation protein SEC63, putative	0	8.254	6	3	14	3	651	75.8	6.7	354.93	2.03	3	3	High	High	High	1		integral component of membrane	N/A	posttranslational protein targeting to membrane, translocation	Sec62/Sec63 complex;endoplasmic reticulum;nucleus	RNA binding;protein binding;protein transmembrane transporter activity;unfolded protein binding	SRP-dependent cotranslational protein targeting to membrane;posttranslational protein targeting to endoplasmic reticulum membrane;posttranslational protein targeting to membrane, translocation;protein folding;protein targeting to ER
High	PF3D7_0206200	pantothenate transporter	0	8.139	4	1	7	1	565	62.6	7.05		17.81		1	High	High	High	1		integral component of membrane	transmembrane transporter activity	transmembrane transport	cytoplasmic vesicle;microneme;osmiophilic body;plasma membrane	pantothenate transmembrane transporter activity	cell gliding;exit from host cell;pantothenate transmembrane transport
High	PF3D7_1014700	prohibitin 2, putative	0	7.923	14	2	5	2	304	34.8	9.69	44.37	14.23	1	2	High	High	High	1		membrane;mitochondrial inner membrane	N/A	N/A	mitochondrion	protein binding	cellular process;mitochondrion organization;response to xenobiotic stimulus
High	PF3D7_1331300	signal peptidase complex catalytic subunit SEC11	0	7.857	9	1	5	1	184	21.1	6.95	427.06	5.12	1	1	High	High	High	1	Acetyl [N-Term]	integral component of membrane;membrane	peptidase activity;serine-type endopeptidase activity	signal peptide processing	endoplasmic reticulum;signal peptidase complex	peptidase activity;protein binding	signal peptide processing
High	PF3D7_0529000	T-cell immunomodulatory protein homolog, putative	0	7.831	4	2	9	2	719	82.9	5.44	476.92	17.06	2	2	High	High	High	1		integral component of membrane	N/A	N/A	apicoplast;cell surface;host cell surface	N/A	N/A
High	PF3D7_0819600	ubiquitin-like protein, putative	0	7.782	15	2	9	2	277	32.1	5.29	105.06	16.39	1	2	High	High	High	1		N/A	protein binding	N/A	nucleus	N/A	N/A
High	PF3D7_1338200	60S ribosomal protein L6, putative	0	7.686	21	3	10	3	221	25.5	10.1	117.47	20.71	1	3	High	High	High	1		ribosome	structural constituent of ribosome	translation	cytosolic large ribosomal subunit;extracellular vesicle;nucleus	RNA binding;structural constituent of ribosome	cytoplasmic translation
High	PF3D7_1010700	dolichyl-phosphate-mannose--protein mannosyltransferase, putative	0	7.661	23	2	7	2	223	25.7	6.98	53.87	17.86	1	2	High	High	High	1		membrane	dolichyl-phosphate-mannose-protein mannosyltransferase activity	N/A	nucleus	N/A	N/A
High	PF3D7_0904400	signal peptidase complex subunit 3, putative	0	7.506	19	2	9	2	185	22.2	9.29	83.5	18.72	1	1	High	High	High	1		integral component of membrane;signal peptidase complex	serine-type endopeptidase activity	signal peptide processing	osmiophilic body;signal peptidase complex	N/A	protein targeting to ER;signal peptide processing
High	PF3D7_1019400	60S ribosomal protein L30e, putative	0	7.411	30	3	21	3	108	11.8	9.39	511.72	7.1	3	3	High	High	High	1		N/A	RNA binding	N/A	cytosolic large ribosomal subunit;nucleus	RNA binding;structural constituent of ribosome	translation
High	PF3D7_0829200	prohibitin 1, putative	0	7.365	22	4	11	4	272	30.5	8.69	152.38	13.86	2	4	High	High	High	1		membrane;mitochondrial inner membrane	N/A	N/A	mitochondrion	protein binding	mitochondrion organization;regulation of cell population proliferation;response to xenobiotic stimulus
High	PF3D7_0104100	protein E140, putative	0	7.169	3	3	5	3	791	92.7	8.35	115.49	1.93	2	2	High	Not Found	High	1	Met-loss [N-Term]	integral component of membrane	N/A	N/A	apical part of cell;basal part of cell;cell surface;membrane;symbiont-containing vacuole membrane	N/A	modulation by symbiont of host immune response
High	PF3D7_0422100	transmembrane emp24 domain-containing protein, putative	0	7.105	12	2	7	2	385	44.9	6.23	90.18	20.39	1	2	High	High	High	1		integral component of membrane	N/A	N/A	COPII-coated ER to Golgi transport vesicle;Golgi apparatus;apicoplast;endoplasmic reticulum;endoplasmic reticulum-Golgi intermediate compartment;nucleus	RNA binding;protein binding	Golgi organization;endoplasmic reticulum to Golgi vesicle-mediated transport;intracellular protein transport
High	PF3D7_0207600	serine repeat antigen 5	0	7.081	8	3	9	3	997	111.7	5.41	35.96	4.21	1	3	High	High	High	1		plasma membrane	cysteine-type peptidase activity;serine-type peptidase activity	proteolysis	extracellular space;extracellular vesicle;lysosome;nucleus;symbiont-containing vacuolar space;symbiont-containing vacuole	cysteine-type endopeptidase activity;cysteine-type peptidase activity;kinase binding;peptidase activity;protein binding	exit from host cell;immunoglobulin production;proteolysis;proteolysis involved in cellular protein catabolic process;regulation of immune response
High	PF3D7_1222700	glideosome-associated protein 45	0	7.042	7	1	13	1	204	23.6	4.53	491.4	12.24	1	1	High	High	High	1		N/A	N/A	N/A	extrinsic component of membrane;host cell membrane;inner membrane pellicle complex	protein binding	entry into host
High	PF3D7_0813900	40S ribosomal protein S16, putative	0	7.038	24	3	12	3	144	16.3	10.24	368.43	10	3	3	High	High	High	1		ribosome	structural constituent of ribosome	translation	cytosolic small ribosomal subunit;nucleus;small ribosomal subunit	RNA binding;structural constituent of ribosome	maturation of SSU-rRNA from tricistronic rRNA transcript (SSU-rRNA, 5.8S rRNA, LSU-rRNA);translation
High	PF3D7_1237700	conserved protein, unknown function	0	7.033	7	2	15	2	210	23.6	9.61	343.15	12.5	2	2	High	High	High	1		integral component of membrane	N/A	N/A	cell surface;food vacuole;mitochondrion;nucleus	N/A	N/A
High	PF3D7_0104200	StAR-related lipid transfer protein	0	7.018	10	2	12	2	466	53.6	5.86	166.96	11.42	1	2	High	High	High	1		N/A	N/A	N/A	host cell cytosol;integral component of membrane;membrane;symbiont-containing vacuole	phosphatidylcholine transporter activity;phosphatidylinositol transfer activity	negative regulation of phospholipid transport;phospholipid transport
High	PF3D7_1360800	falcilysin	0	6.977	4	3	9	3	1193	138.8	7.01	213.31	4.72	2	2	High	High	High	1		N/A	metal ion binding	proteolysis	apicoplast;cytoplasm;food vacuole	metalloendopeptidase activity	hemoglobin catabolic process;protein processing
High	PF3D7_1035300	glutamate-rich protein GLURP	0	6.936	8	4	7	4	1233	141	4.32		6.91		4	High	High	High	1		N/A	N/A	N/A	cell surface;extracellular vesicle;symbiont-containing vacuole	protein binding	N/A
High	PF3D7_1351400	60S ribosomal protein L17, putative	0	6.795	8	1	6	1	203	23.4	10.89	237.8	4.58	1	1	High	Not Found	High	1		large ribosomal subunit;ribosome	structural constituent of ribosome	translation	cytosolic large ribosomal subunit;nucleus	structural constituent of ribosome	cytoplasmic translation;translation
High	PF3D7_0523100	mitochondrial-processing peptidase subunit alpha, putative	0	6.671	9	3	10	3	534	61.7	8.6	241.66	4.16	3	3	High	High	High	1		N/A	metal ion binding	N/A	mitochondrial processing peptidase complex;mitochondrion	metalloendopeptidase activity;ubiquinol-cytochrome-c reductase activity	protein processing involved in protein targeting to mitochondrion
High	PF3D7_0824400	nucleoside transporter 2	0	6.593	6	4	10	4	585	67.6	8.76	211.5	3.75	4	4	High	High	High	1		integral component of membrane	nucleoside transmembrane transporter activity	nucleoside transmembrane transport	endoplasmic reticulum;membrane	nucleoside transmembrane transporter activity	nucleoside transport
High	PF3D7_1017500	myosin essential light chain ELC	0	6.531	17	2	7	2	134	15.7	5.11	163.11	13.9	1	2	High	High	High	1		N/A	N/A	N/A	cell surface;inner membrane pellicle complex;nucleus	protein binding	N/A
High	PF3D7_0416700	CDGSH iron-sulfur domain-containing protein, putative	0	6.51	33	2	12	2	89	10.2	10.13	377.53	6.58	2	2	High	High	High	1		intracellular membrane-bounded organelle	2 iron, 2 sulfur cluster binding;metal ion binding	N/A	mitochondrion	N/A	N/A
High	PF3D7_0719600	60S ribosomal protein L11a, putative	0	6.503	23	3	11	3	173	20.2	10.1	212.85	6.17	2	3	High	High	High	1		ribosome	structural constituent of ribosome	translation	cytosolic large ribosomal subunit;nucleus	RNA binding;structural constituent of ribosome	ribosomal large subunit assembly;translation
High	PF3D7_1134100	protein disulfide-isomerase, putative	0	6.447	9	4	6	4	423	49.2	8.85	152.1	1.74	3	3	High	High	High	1		N/A	N/A	N/A	endoplasmic reticulum lumen;nucleus	RNA binding;electron transfer activity;protein disulfide isomerase activity	oxidation-reduction process;protein folding
High	PF3D7_0936800	Plasmodium exported protein (PHISTc), unknown function	0	6.42	3	2	8	2	383	45.5	9.7	182.25	2.59	2	2	High	High	High	1		integral component of membrane	N/A	N/A	Maurer's cleft;host cell cytosol;host cell membrane;host cell plasma membrane;nucleus	protein binding	N/A
High	PF3D7_1401400	early transcribed membrane protein 14.1	0	6.346	39	2	7	2	107	11.4	9.63	428.69	12.87	1	2	High	High	High	1		N/A	N/A	N/A	symbiont-containing vacuole membrane	N/A	N/A
High	PF3D7_0107000	centrin-1	0	6.325	23	2	2	2	168	19.6	4.89		6.14		2	Not Found	High	High	1		N/A	calcium ion binding	N/A	centriole;centrosome	calcium ion binding;protein binding	centriole replication;mitotic cell cycle
High	PF3D7_0504600	2-oxoisovalerate dehydrogenase subunit beta, mitochondrial, putative	0	6.26	14	3	9	3	381	43	8.34	196.6	9.27	2	3	High	High	High	1		N/A	catalytic activity	N/A	mitochondrial alpha-ketoglutarate dehydrogenase complex;mitochondrial tricarboxylic acid cycle enzyme complex;mitochondrion	3-methyl-2-oxobutanoate dehydrogenase (2-methylpropanoyl-transferring) activity;alpha-ketoacid dehydrogenase activity	branched-chain amino acid catabolic process;response to nutrient;tricarboxylic acid cycle
High	PF3D7_0317000	proteasome subunit alpha type-3, putative	0	6.24	8	2	6	2	252	29.3	6.84	133.52	3.72	1	1	Not Found	High	High	1	Acetyl [N-Term]; Met-loss+Acetyl [N-Term]	proteasome core complex;proteasome core complex, alpha-subunit complex	N/A	proteolysis involved in cellular protein catabolic process;ubiquitin-dependent protein catabolic process	cytoplasm;nucleus;proteasome core complex;proteasome core complex, alpha-subunit complex	endopeptidase activity	proteasomal protein catabolic process;proteasomal ubiquitin-independent protein catabolic process;proteasome-mediated ubiquitin-dependent protein catabolic process;ubiquitin-dependent protein catabolic process
High	PF3D7_0322900	40S ribosomal protein S3A, putative	0	6.105	10	3	11	3	262	30	9.77	243.34	1.68	3	3	High	High	High	1		ribosome	structural constituent of ribosome	translation	cytosol;cytosolic small ribosomal subunit;extracellular vesicle;nucleus	RNA binding;structural constituent of ribosome	translation
High	PF3D7_0927900	phosphatidylserine decarboxylase	0	6.046	15	2	9	2	353	41.5	9.38	226.97	9.28	1	2	High	High	High	1		integral component of endoplasmic reticulum membrane;mitochondrion	phosphatidylserine decarboxylase activity	phospholipid biosynthetic process;protein autoprocessing	endoplasmic reticulum;membrane;mitochondrion	phosphatidylserine decarboxylase activity	phosphatidylethanolamine biosynthetic process
High	PF3D7_0936000	ring-exported protein 2	0	6.013	26	2	7	2	94	10.8	7.87	229.83	4.98	2	2	High	Not Found	High	1		integral component of membrane	N/A	N/A	Maurer's cleft	protein binding	N/A
High	PF3D7_1412000	p1/s1 nuclease, putative	0	5.986	9	1	4	1	320	37.8	9.09		14.67		1	High	High	Not Found	1		N/A	endonuclease activity;hydrolase activity, acting on ester bonds;metal ion binding;nucleic acid binding	DNA catabolic process	apical part of cell	endonuclease activity	N/A
High	PF3D7_1358800	40S ribosomal protein S15	0	5.915	12	2	12	2	151	17.2	10.37	496.12	18.84	2	2	High	High	High	1		ribosome	structural constituent of ribosome	translation	Maurer's cleft;cytosolic small ribosomal subunit;nucleolus;nucleus	RNA binding;small ribosomal subunit rRNA binding;structural constituent of ribosome	translation
High	PF3D7_0934500	V-type proton ATPase subunit E, putative	0	5.91	20	3	6	3	235	27.2	9.06	151.43	1.75	2	2	High	High	High	1		proton-transporting two-sector ATPase complex, catalytic domain	hydrolase activity;proton-transporting ATPase activity, rotational mechanism	proton transmembrane transport	food vacuole;nucleus	P-type proton-exporting transporter activity	N/A
High	PF3D7_0413500	phosphoglucomutase-2	0	5.892	9	1	4	1	295	35.2	9.5		10.12		1	High	High	High	1		integral component of membrane	phosphoglucomutase activity	N/A	cytoplasm;mitochondrion	phosphoglycerate mutase activity	glycolytic process
High	PF3D7_1368100	26S proteasome regulatory subunit RPN11, putative	0	5.873	9	2	8	2	311	35.2	6.73	147.48	6.04	2	2	High	High	High	1		N/A	Lys63-specific deubiquitinase activity;isopeptidase activity;metallopeptidase activity;protein binding	N/A	nucleus;proteasome regulatory particle;proteasome regulatory particle, lid subcomplex	metallopeptidase activity;proteasome binding;thiol-dependent deubiquitinase	proteasome-mediated ubiquitin-dependent protein catabolic process;protein deubiquitination;ubiquitin-dependent protein catabolic process
High	PF3D7_1462700	cytochrome c1, heme protein, mitochondrial, putative	0	5.695	9	2	10	2	394	46.2	8.06	216.68	18.54	1	2	High	High	High	1		integral component of membrane	electron transfer activity;heme binding;metal ion binding	N/A	mitochondrial respiratory chain complex III;mitochondrion	electron transfer activity;electron transporter, transferring electrons within CoQH2-cytochrome c reductase complex activity	mitochondrial ATP synthesis coupled proton transport;mitochondrial electron transport, ubiquinol to cytochrome c;oxidation-reduction process
High	PF3D7_0107500	Niemann-Pick type C1-related protein	0	5.556	3	3	6	3	1470	170.2	5.53	107.12	6.49	2	3	High	High	High	1		integral component of membrane	N/A	N/A	integral component of membrane;membrane;plasma membrane	N/A	lipid homeostasis;response to xenobiotic stimulus
High	PF3D7_0614300	major facilitator superfamily-related transporter, putative	0	5.539	4	3	9	3	853	96.9	7.8	158.78	1.8	2	2	High	High	High	1	Met-loss+Acetyl [N-Term]; Acetyl [N-Term]	integral component of membrane	transmembrane transporter activity	transmembrane transport	membrane	N/A	N/A
High	PF3D7_1439000	copper transporter	0	5.537	9	1	6	1	235	27.1	7.56		9.53		1	High	Not Found	High	1		integral component of membrane	copper ion transmembrane transporter activity	copper ion transmembrane transport	host cell plasma membrane;plasma membrane	copper ion transmembrane transporter activity	cellular copper ion homeostasis;copper ion transport
High	PF3D7_1461400	MORN repeat protein, putative	0	5.517	10	2	7	2	322	36.9	7.81	26.11	15.3	1	2	High	High	High	1		N/A	N/A	N/A	cytoplasm;nucleus	N/A	N/A
High	PF3D7_1116400	guanine nucleotide-exchange factor SEC12	0	5.502	10	3	10	3	485	56.5	7.97	248.96	5.76	2	3	High	High	Not Found	1		N/A	protein binding	N/A	endoplasmic reticulum membrane;integral component of endoplasmic reticulum membrane	GTP binding;GTPase activator activity;GTPase binding	protein secretion;regulation of COPII vesicle coating
High	PF3D7_1116500	folate transporter 2	0	5.461	3	1	12	1	455	51.3	8.41	426.51	12.76	1	1	High	High	High	1		integral component of membrane	N/A	N/A	apical part of cell;apicoplast;plasma membrane	folic acid transmembrane transporter activity	N/A
High	PF3D7_0821800	protein transport protein SEC61 subunit beta, putative	0	5.429	45	1	1	1	80	8.6	11.72		5.99		1	High	Not Found	Not Found	1		Sec61 translocon complex;integral component of membrane	N/A	intracellular protein transport	Sec61 translocon complex;endoplasmic reticulum;endoplasmic reticulum Sec complex;nucleus	N/A	SRP-dependent cotranslational protein targeting to membrane, translocation;intracellular protein transport;posttranslational protein targeting to membrane, translocation;protein transport by the Sec complex
High	PF3D7_1032500	DER1-like protein, putative	0	5.402	8	2	4	2	263	31	9.61	136.64	2.2	2	2	High	High	Not Found	1		N/A	N/A	N/A	Hrd1p ubiquitin ligase ERAD-L complex;integral component of endoplasmic reticulum membrane	misfolded protein binding;ubiquitin-specific protease binding	endoplasmic reticulum unfolded protein response;ubiquitin-dependent ERAD pathway
High	PF3D7_0520000	40S ribosomal protein S9, putative	0	5.375	11	1	4	1	189	22.1	10.45		13.89		1	High	High	High	1		small ribosomal subunit	RNA binding;rRNA binding;structural constituent of ribosome	translation	RNA N6-methyladenosine methyltransferase complex;cytosolic small ribosomal subunit;nucleus;small ribosomal subunit;small-subunit processome	RNA binding;rRNA binding;structural constituent of ribosome	positive regulation of translational fidelity
High	PF3D7_0709000	chloroquine resistance transporter	0	5.348	7	3	11	3	424	48.6	8.57	218.29	4.69	3	3	High	High	High	1		integral component of membrane;vacuolar membrane	xenobiotic transmembrane transporter activity	xenobiotic transport	endoplasmic reticulum;food vacuole;membrane	ferric iron transmembrane transporter activity;ferrous iron transmembrane transporter activity;xenobiotic transmembrane transporter activity	glutathione transport;peptide transport;response to chloroquine;response to drug;response to xenobiotic stimulus
High	PF3D7_0414900	armadillo-domain containing rhoptry protein	0	5.296	7	1	4	1	275	30.8	5.14	101.92	4.79	1	1	Not Found	Not Found	High	1		N/A	N/A	N/A	anchored component of membrane;apical part of cell;cytosol;nucleus;rhoptry	DNA binding	N/A
High	PF3D7_0106800	ras-related protein Rab-5C	0	5.204	29	3	4	3	214	24.3	7.33	43.23	2.8	1	3	Not Found	High	High	1		N/A	GTP binding;GTPase activity	N/A	cytosol;endocytic vesicle;endomembrane system;endosome	GTPase activity	intracellular protein transport;small GTPase mediated signal transduction
High	PF3D7_1119000	acyl-CoA-binding protein, putative	0	5.176	10	2	6	2	371	43	8.85	260.86	13.32	1	2	High	High	High	1		N/A	fatty-acyl-CoA binding;protein binding	N/A	apicoplast;nucleus	N/A	N/A
High	PF3D7_0826700	receptor for activated c kinase	0	5.15	15	3	9	3	323	35.7	6.71	191.7	0	3	3	High	High	High	1		N/A	kinase activity;protein binding	N/A	cytoplasm;cytosol;cytosolic small ribosomal subunit;extracellular vesicle;nucleus	RNA binding;enzyme binding;protein kinase C binding;ribosome binding	positive regulation of protein phosphorylation;regulation of cell division;rescue of stalled ribosome
High	PF3D7_0908000	plasma membrane protein 1, putative	0	5.133	9	2	3	2	416	49.3	8.75	46.72	5.09	1	2	Not Found	Not Found	High	1		integral component of membrane	endonuclease activity;hydrolase activity, acting on ester bonds;metal ion binding;nucleic acid binding	DNA catabolic process	intracellular;plasma membrane	endonuclease activity	N/A
High	PF3D7_1215900	serpentine receptor 10	0	5.116	6	2	8	2	655	76.8	6.18	194.79	2.14	2	2	Not Found	High	High	1		integral component of membrane	N/A	N/A	Golgi apparatus;endoplasmic reticulum;membrane	protein binding	DNA replication;development of symbiont in host;regulation of circadian rhythm;ubiquitin-dependent protein catabolic process
High	PF3D7_1013300	conserved Plasmodium protein, unknown function	0	5.086	2	1	6	1	628	75.4	9.29	360.42	7.99	1	1	High	High	High	1		integral component of membrane;membrane	N/A	regulation of signal transduction	endoplasmic reticulum membrane	N/A	regulation of signal transduction
High	PF3D7_1446600	centrin-2	0	5.061	10	1	5	1	168	19.3	4.69	206.8	4.04	1	1	High	High	High	1		N/A	calcium ion binding	N/A	centriole;centrosome;nucleus	RNA binding;calcium ion binding	centriole replication;mitotic cell cycle
High	PF3D7_0624600	ISWI chromatin-remodeling complex ATPase	0	5.034	1	2	8	2	2719	315.4	6.98	263.72	3.81	2	2	High	High	Not Found	1		N/A	ATP binding;DNA helicase activity;metal ion binding	N/A	nucleus	ATP-dependent activity, acting on DNA;DNA binding;RNA binding;helicase activity;transcription cis-regulatory region binding	chromatin remodeling;positive regulation of transcription, DNA-templated
High	PF3D7_1361900	proliferating cell nuclear antigen 1	0	5.026	9	2	7	2	274	30.6	4.86	97.35	0	2	2	High	High	High	1		nucleus	DNA binding;DNA polymerase processivity factor activity	DNA replication;regulation of DNA replication	PCNA complex;cytosol;nucleus	DNA polymerase processivity factor activity	leading strand elongation;mismatch repair;translesion synthesis
High	PF3D7_1345700	isocitrate dehydrogenase [NADP], mitochondrial	0	5.02	7	2	6	2	468	53.6	8.54	126.92	2.28	2	2	High	High	High	1		N/A	NAD binding;isocitrate dehydrogenase (NADP+) activity;magnesium ion binding;oxidoreductase activity, acting on the CH-OH group of donors, NAD or NADP as acceptor	isocitrate metabolic process;oxidation-reduction process;tricarboxylic acid cycle	mitochondrion;nucleus	isocitrate dehydrogenase (NADP+) activity	NADP metabolic process;isocitrate metabolic process;tricarboxylic acid cycle
High	PF3D7_1433500	DNA topoisomerase 2	0	5	2	2	6	2	1472	169.1	8.34	196.62	6.87	2	2	High	High	Not Found	1		N/A	ATP binding;DNA binding;DNA topoisomerase type II (double strand cut, ATP-hydrolyzing) activity;metal ion binding	DNA metabolic process;DNA topological change	nucleus	DNA topoisomerase type II (double strand cut, ATP-hydrolyzing) activity	DNA topological change;mitotic DNA integrity checkpoint signaling;resolution of meiotic recombination intermediates;sister chromatid segregation
High	PF3D7_0518200	SWIB/MDM2 domain-containing protein	0	4.959	15	1	6	1	131	15.5	9.8	366.18	10.2	1	1	High	High	High	1		N/A	protein binding	positive regulation of transcription by RNA polymerase II	mitochondrion;nucleus	protein binding	regulation of transcription by RNA polymerase II
High	PF3D7_0935900	ring-exported protein 1	0	4.948	6	3	8	3	713	83	5.59	122.7	0	1	3	High	High	High	1	Met-loss+Acetyl [N-Term]	integral component of membrane	N/A	N/A	Maurer's cleft;cytoplasm;extracellular vesicle;host cell cytoplasm;host cell membrane	protein binding	N/A
High	PF3D7_1208600	mitochondrial import inner membrane translocase subunit TIM10, putative	0	4.907	23	1	6	1	75	8.5	6.49	371.56	8.73	1	1	High	High	Not Found	1		mitochondrial intermembrane space protein transporter complex	N/A	protein insertion into mitochondrial inner membrane	TIM23 mitochondrial import inner membrane translocase complex;mitochondrial inner membrane;mitochondrial intermembrane space;mitochondrion	protein-transporting ATPase activity	protein insertion into mitochondrial inner membrane;protein targeting to mitochondrion;protein transport
High	PF3D7_1202900	high mobility group protein B1	0	4.872	20	2	9	2	97	11.3	9.96	258.65	2.58	2	2	High	High	High	1		N/A	N/A	N/A	chromosome;cytosol;nucleus	DNA binding, bending;centromeric DNA binding	positive regulation of cytokine production;regulation of transcription by RNA polymerase II;regulation of transcription, DNA-templated
High	PF3D7_0702400	small exported membrane protein 1	0	4.87	28	3	6	3	123	14.2	9.6	50.19	2.22	1	3	Not Found	High	High	1	Met-loss+Acetyl [N-Term]	integral component of membrane	N/A	N/A	Maurer's cleft;extracellular vesicle;host cell cytoplasm;host cell membrane;nucleus	protein binding	N/A
High	PF3D7_0207500	serine repeat antigen 6	0	4.803	3	2	7	2	1031	118.8	6.28	132.64	2.59	2	2	Not Found	High	High	1		membrane;symbiont-containing vacuole membrane	cysteine-type peptidase activity	proteolysis	extracellular space;lysosome;nucleus;symbiont-containing vacuole	cysteine-type endopeptidase activity;cysteine-type peptidase activity;protein binding	exit from host cell;immunoglobulin production;proteolysis;proteolysis involved in cellular protein catabolic process;regulation of immune response
High	PF3D7_1108400	casein kinase 2, alpha subunit	0	4.702	6	1	6	1	335	39.9	8.79	363.04	10.61	1	1	High	High	High	1		N/A	ATP binding;protein kinase activity	protein phosphorylation	cytoplasm;cytosol;extracellular vesicle;nucleus;protein kinase CK2 complex	RNA binding;protein binding;protein serine/threonine kinase activity	peptidyl-serine phosphorylation;peptidyl-threonine phosphorylation;protein autophosphorylation;protein phosphorylation;regulation of cell cycle
High	PF3D7_0318100	stomatin-like protein, putative	0	4.682	8	2	9	2	374	43.1	9.38	216.87	3.88	2	2	High	High	High	1		membrane	N/A	N/A	mitochondrion;nucleus	N/A	N/A
High	PF3D7_0303700	lipoamide acyltransferase component of branched-chain alpha-keto acid dehydrogenase complex	0	4.638	8	2	5	2	448	51	5.62	80.63	1.74	2	2	Not Found	High	High	1		N/A	acyltransferase activity	N/A	cytoplasm;mitochondrion	acetyltransferase activity;lipoic acid binding	N/A
High	PF3D7_1222100	conserved Plasmodium protein, unknown function	0	4.621	6	2	12	2	518	60.1	8.59	371.15	6.61	2	2	High	High	High	1		N/A	N/A	N/A	osmiophilic body	N/A	N/A
High	PF3D7_0206800	merozoite surface protein 2	0	4.615	12	2	4	2	272	27.9	5.58		0		2	High	Not Found	High	1		anchored component of membrane;plasma membrane	N/A	cell adhesion	anchored component of plasma membrane;integral component of membrane;integral component of plasma membrane;membrane;nucleus;plasma membrane	N/A	N/A
High	PF3D7_1464700	ATP synthase (C/AC39) subunit, putative	0	4.59	7	3	12	3	382	44.5	5.14	312.81	10.57	3	3	High	High	High	1		proton-transporting V-type ATPase, V0 domain	hydrolase activity;proton transmembrane transporter activity	proton transmembrane transport	food vacuole;lysosomal membrane;nucleus;vacuolar proton-transporting V-type ATPase complex;vacuolar proton-transporting V-type ATPase, V0 domain	P-type proton-exporting transporter activity;proton-transporting ATPase activity, rotational mechanism	vacuolar acidification;vacuolar transport
High	PF3D7_1016300	GBP130 protein	0	4.565	23	3	3	3	824	95.8	5.14	154.15	0	2	1	High	High	High	1		integral component of membrane	N/A	N/A	host cell cytoplasm;infected host cell surface knob;nucleus	mRNA binding;protein binding	N/A
High	PF3D7_1238600	sphingomyelin phosphodiesterase	0	4.542	4	1	10	1	393	46	8.95	308.17	8.54	1	1	High	Not Found	High	1		N/A	sphingomyelin phosphodiesterase activity	N/A	cytoplasm;nucleus	nuclease activity;phospholipase activity;sphingomyelin phosphodiesterase activity	sphingomyelin metabolic process
High	PF3D7_1441100	conserved Plasmodium protein, unknown function	0	4.526	10	1	7	1	227	26.3	3.59		4.46		1	High	High	High	1		N/A	N/A	N/A	nucleus	N/A	N/A
High	PF3D7_0933600	mitochondrial-processing peptidase subunit beta, putative	0	4.48	11	3	4	3	484	55.7	6.79	103.75	0	2	2	Not Found	High	Not Found	1		N/A	metal ion binding;metalloendopeptidase activity	proteolysis	mitochondrial processing peptidase complex;mitochondrion	metalloendopeptidase activity;peptidase activity	protein processing involved in protein targeting to mitochondrion
High	PF3D7_0914400	protein KIC3	0	4.457	9	2	5	2	249	28.4	6.43	157.72	0	2	1	Not Found	High	High	1		N/A	N/A	N/A	nucleus	N/A	N/A
High	PF3D7_1215300	10 kDa chaperonin	0	4.439	38	2	9	2	103	11.1	5.52	220.6	10.35	1	2	High	High	High	1		N/A	ATP binding	protein folding	food vacuole;mitochondrial matrix;mitochondrion	chaperone binding;metal ion binding;unfolded protein binding	chaperone cofactor-dependent protein refolding;response to heat;response to unfolded protein
High	PF3D7_0415900	60S ribosomal protein L15, putative	0	4.41	7	1	9	1	205	24.1	11.25	277.48	4.32	1	1	High	High	High	1		ribosome	structural constituent of ribosome	translation	cytosolic large ribosomal subunit;nucleus;ribosome	RNA binding;structural constituent of ribosome	cytoplasmic translation;translation
High	PF3D7_0316700	protein YOP1, putative	0	4.328	16	2	5	2	221	26	9.58	147.62	0	2	2	High	High	High	1		integral component of membrane	N/A	N/A	cell surface;endoplasmic reticulum;nucleus	N/A	endoplasmic reticulum organization;endoplasmic reticulum tubular network organization
High	PF3D7_1323600	conserved protein, unknown function	0	4.251	4	1	4	1	418	48.6	8.47	215.05	7.49	1	1	High	High	Not Found	1		integral component of membrane	N/A	N/A	apicoplast;membrane	N/A	N/A
High	PF3D7_1333300	transmembrane emp24 domain-containing protein, putative	0	4.24	13	1	1	1	211	25	9.28		5.71		1	High	Not Found	Not Found	1		integral component of membrane	N/A	N/A	COPII-coated ER to Golgi transport vesicle;Golgi apparatus;endoplasmic reticulum;endoplasmic reticulum-Golgi intermediate compartment;membrane	RNA binding;protein transmembrane transporter activity	Golgi organization;endoplasmic reticulum to Golgi vesicle-mediated transport;intracellular protein transport
High	PF3D7_0935800	cytoadherence linked asexual protein 9	0	4.239	2	2	4	2	1340	160.3	8.78	146.88	4.51	2	2	High	Not Found	High	1		N/A	N/A	cytoadherence to microvasculature, mediated by symbiont protein	apical part of cell;nucleus;rhoptry	RNA binding;host cell surface receptor binding;protein binding	cell-cell adhesion
High	PF3D7_1002900	conserved Plasmodium protein, unknown function	0	4.215	20	2	6	2	127	14.5	6.55	365.71	1.61	2	1	High	High	High	1		N/A	N/A	N/A	N/A	N/A	N/A
High	PF3D7_1139900	ER membrane protein complex subunit 8, putative	0	4.213	14	2	6	2	198	23.2	6.06	136.79	4.48	2	2	High	High	High	1		EMC complex	N/A	N/A	EMC complex	N/A	N/A
High	PF3D7_0830400	CRA domain-containing protein, putative	0	4.198	9	1	5	1	137	15.9	10.08	80.53	3.07	1	1	High	High	High	1		integral component of membrane	N/A	N/A	Maurer's cleft	N/A	N/A
High	PF3D7_1447000	40S ribosomal protein S5	0	4.101	8	1	3	1	272	29.9	9.99		12.16		1	High	High	High	1		ribosome;small ribosomal subunit	RNA binding;structural constituent of ribosome	translation	cytosolic small ribosomal subunit;nucleus	RNA binding;structural constituent of ribosome	translation
High	PF3D7_0215000	acyl-CoA synthetase	0	4.051	4	2	8	2	885	102.1	5.29	134.8	0	2	2	High	High	High	1		N/A	decanoate-CoA ligase activity	N/A	endoplasmic reticulum;membrane	long-chain fatty acid-CoA ligase activity	fatty acid metabolic process;long-chain fatty acid transport
High	PF3D7_1026800	40S ribosomal protein S2	0	4.005	13	2	6	2	263	29.8	6.25	34.05	4.14	1	2	High	High	High	1		ribosome;small ribosomal subunit	structural constituent of ribosome	translation	cytosolic small ribosomal subunit;nucleus	RNA binding;structural constituent of ribosome	cytoplasmic translation;ribosomal small subunit assembly;translation
High	PF3D7_0606800	VFT protein	0	4.001	10	2	7	2	299	34.5	6.13	160.07	2.5	2	2	High	High	High	1		N/A	N/A	N/A	cell surface	N/A	N/A
High	PF3D7_1115400	cysteine proteinase falcipain 3	0	3.994	6	2	5	2	492	56.6	6.98	187.72	2.03	2	2	High	High	High	1		N/A	cysteine-type peptidase activity	proteolysis	extracellular space;food vacuole;lysosome	cysteine-type endopeptidase activity	hemoglobin catabolic process;proteolysis;proteolysis involved in cellular protein catabolic process
High	PF3D7_1223400	phospholipid-transporting ATPase, putative	0	3.959	2	2	6	2	1618	190.3	8.6	142.3	1.75	2	2	High	Not Found	High	1		integral component of membrane	ATP binding;ATPase-coupled intramembrane lipid transporter activity;hydrolase activity;magnesium ion binding;nucleotide binding	phospholipid transport	endosome;integral component of membrane;membrane;plasma membrane;trans-Golgi network	ATP binding;ATPase-coupled intramembrane lipid transporter activity	aminophospholipid transport;endocytosis;phospholipid translocation;retrograde vesicle-mediated transport, Golgi to endoplasmic reticulum
High	PF3D7_1431700	60S ribosomal protein L14, putative	0	3.923	13	2	7	2	165	19.3	10.18	140.37	7.41	2	2	High	High	High	1		ribosome	RNA binding;structural constituent of ribosome	translation	cytosolic large ribosomal subunit;cytosolic small ribosomal subunit;nucleus	RNA binding;structural constituent of ribosome	ribosomal large subunit biogenesis;translation
High	PF3D7_1037100	pyruvate kinase 2	0	3.917	5	2	7	2	745	86.6	7.96	103.1	2.06	2	2	High	High	High	1		N/A	ATP binding;catalytic activity;kinase activity;magnesium ion binding;potassium ion binding;pyruvate kinase activity	glycolytic process	apicoplast;cytoplasm;cytosol	pyruvate kinase activity	glycolytic process
High	PF3D7_1341900	V-type proton ATPase subunit D, putative	0	3.801	5	2	6	2	247	27.8	9.06	127.94	1.87	1	1	High	High	High	1	Met-loss [N-Term]	N/A	ATPase-coupled transmembrane transporter activity;hydrolase activity	N/A	food vacuole;proton-transporting V-type ATPase complex;vacuolar membrane;vacuolar proton-transporting V-type ATPase, V0 domain;vacuolar proton-transporting V-type ATPase, V1 domain	proton-transporting ATPase activity, rotational mechanism	proton transmembrane transport;vacuolar acidification
High	PF3D7_0928600	conserved Plasmodium protein, unknown function	0	3.787	19	1	3	1	113	13.2	8.54		10.2		1	High	High	High	1		N/A	N/A	N/A	N/A	N/A	N/A
High	PF3D7_0423700	early transcribed membrane protein 4	0	3.753	8	1	7	1	136	14.9	9.45	322.37	8	1	1	High	High	High	1		integral component of membrane	N/A	N/A	symbiont-containing vacuole membrane	N/A	N/A
High	PF3D7_0922500	phosphoglycerate kinase	0	3.753	6	2	4	2	416	45.4	7.83	89.77	3.98	2	2	Not Found	High	Not Found	1		N/A	phosphoglycerate kinase activity	glycolytic process	Maurer's cleft;cell surface;cytosol;extracellular vesicle;food vacuole;nucleus	ADP binding;ATP binding;phosphoglycerate kinase activity	gluconeogenesis;glycolytic process;positive regulation of oxidative phosphorylation
High	PF3D7_1303200	SNARE protein, putative	0	3.729	23	2	4	2	208	24.9	6.21	82.84	3.71	1	2	High	High	Not Found	1		integral component of membrane	N/A	vesicle-mediated transport	N/A	N/A	vesicle-mediated transport
High	PF3D7_0622600	cytochrome b-c1 complex subunit 9, putative	0	3.671	18	2	2	2	96	11.7	9.41	51.34	2.86	1	1	Not Found	Not Found	High	1	Met-loss [N-Term]	integral component of membrane;mitochondrial inner membrane;mitochondrial respiratory chain complex III	ubiquinol-cytochrome-c reductase activity	mitochondrial electron transport, ubiquinol to cytochrome c	mitochondrial respiratory chain complex III;mitochondrion	N/A	N/A
High	PF3D7_1018300	peptidase, putative	0	3.651	3	2	6	2	1015	118.3	5.83	86.46	3.74	1	2	High	High	High	1		cytosol	N/A	retrograde transport, endosome to Golgi	N/A	N/A	N/A
High	PF3D7_1416100	protein SEY1, putative	0	3.634	3	2	6	2	937	110.5	7.55	132.76	2.42	2	2	Not Found	High	High	1		endoplasmic reticulum membrane;integral component of membrane	GTP binding	N/A	cytoplasm;endoplasmic reticulum	GTP binding;GTPase activity	endoplasmic reticulum membrane fusion;endoplasmic reticulum organization
High	PF3D7_1437000	N-acetyltransferase, GNAT family	0	3.613	7	2	8	2	544	64.1	8.02	116	9.16	1	2	High	High	High	1		integral component of membrane	N-acetyltransferase activity	N/A	endoplasmic reticulum;nucleus	N-acetyltransferase activity	schizogony
High	PF3D7_1023900	chromodomain-helicase-DNA-binding protein 1 homolog, putative	0	3.535	1	2	4	2	3328	381	6.33	90.25	2.04	2	2	Not Found	High	High	1		N/A	ATP binding;DNA binding;DNA helicase activity	N/A	nucleus	protein binding	N/A
High	PF3D7_1424400	60S ribosomal protein L7-3, putative	0	3.491	4	1	8	1	283	32.7	10.15	377.82	9.18	1	1	High	High	High	1		N/A	N/A	N/A	cytosolic large ribosomal subunit;extracellular vesicle;nucleus	RNA binding;structural constituent of ribosome	maturation of LSU-rRNA;translation
High	PF3D7_0526900	transmembrane emp24 domain-containing protein, putative	0	3.489	16	2	5	2	214	24.5	9.31	109.65	0	2	1	Not Found	High	High	1		integral component of membrane	N/A	N/A	N/A	protein binding	N/A
High	PF3D7_0608500	proteasome subunit alpha type-2, putative	0	3.427	8	2	2	2	235	26.5	5.49	51.16	1.64	1	1	Not Found	High	Not Found	1	Acetyl [N-Term]; Met-loss+Acetyl [N-Term]	proteasome core complex;proteasome core complex, alpha-subunit complex	N/A	proteolysis involved in cellular protein catabolic process;ubiquitin-dependent protein catabolic process	cytoplasm;extracellular vesicle;nucleus;proteasome core complex;proteasome core complex, alpha-subunit complex	endopeptidase activity	proteasomal protein catabolic process;proteasomal ubiquitin-independent protein catabolic process;proteasome-mediated ubiquitin-dependent protein catabolic process;ubiquitin-dependent protein catabolic process
High	PF3D7_0727400	proteasome subunit alpha type-5, putative	0	3.421	14	2	4	2	256	28.4	5.08	83.99	2.26	1	2	High	High	High	1		proteasome core complex;proteasome core complex, alpha-subunit complex	threonine-type endopeptidase activity	proteasome-mediated ubiquitin-dependent protein catabolic process;proteolysis involved in cellular protein catabolic process;ubiquitin-dependent protein catabolic process	cytoplasm;extracellular vesicle;nucleus;proteasome core complex;proteasome core complex, alpha-subunit complex	endopeptidase activity	proteasomal protein catabolic process;proteasomal ubiquitin-independent protein catabolic process;proteasome-mediated ubiquitin-dependent protein catabolic process;ubiquitin-dependent protein catabolic process
High	PF3D7_0532300	Plasmodium exported protein (PHISTb), unknown function	0	3.412	6	2	4	2	509	60.2	5.05	114.9	3.66	2	2	High	High	Not Found	1		N/A	N/A	N/A	Maurer's cleft;host cell cytoplasm;host cell surface;nucleus	protein binding	N/A
High	PF3D7_1320000	golgi protein 1	0	3.366	2	2	6	2	1258	149.1	6.87	123.46	3.56	2	2	High	Not Found	High	1		N/A	N/A	N/A	Golgi apparatus;cytoplasm;endoplasmic reticulum	protein binding	N/A
High	PF3D7_1410000	ER membrane protein complex subunit 2, putative	0	3.218	9	2	3	2	292	34.9	8.62	97.54	0	1	1	Not Found	High	High	1	Acetyl [N-Term]	nucleus	protein binding	N/A	EMC complex	N/A	protein folding in endoplasmic reticulum
High	PF3D7_1409400	conserved protein, unknown function	0	3.177	11	2	4	2	262	30.5	8.57	129.92	3.38	2	2	Not Found	Not Found	High	1		N/A	N/A	N/A	cell surface	N/A	N/A
High	PF3D7_0213100	protein SIS1	0	3.143	7	2	3	2	328	37.3	8.79	35.83	1.74	1	2	Not Found	High	High	1		N/A	unfolded protein binding	protein folding	Maurer's cleft;cytosol;nucleus	chaperone binding;unfolded protein binding	chaperone cofactor-dependent protein refolding;protein folding;response to heat;response to unfolded protein
High	PF3D7_0914700	major facilitator superfamily-related transporter, putative	0	3.13	3	1	3	1	516	58.4	8.28	60.36	1.72	1	1	Not Found	High	High	1		integral component of membrane	transmembrane transporter activity	transmembrane transport	plasma membrane	N/A	N/A
High	PF3D7_1024500	conserved Plasmodium protein, unknown function	0	3.121	6	1	3	1	264	30.9	9.85	135.52	1.85	1	1	High	Not Found	High	1		N/A	N/A	N/A	mitochondrion	N/A	N/A
High	PF3D7_0617200	BFR1 domain-containing protein, putative	0	3.119	5	2	4	2	446	52.9	9.13	116.12	2.07	2	2	Not Found	High	High	1		N/A	N/A	N/A	endoplasmic reticulum;nuclear outer membrane-endoplasmic reticulum membrane network;nucleus;ribonucleoprotein complex	N/A	intracellular mRNA localization
High	PF3D7_1302000	EMP1-trafficking protein	0	3.076	4	1	6	1	312	36.5	8.73	210.08	4.12	1	1	High	High	High	1		integral component of membrane;transcription factor TFIIA complex	N/A	transcription initiation from RNA polymerase II promoter	Maurer's cleft	N/A	N/A
High	PF3D7_1448600	SNARE protein, putative	0	3.07	6	1	3	1	253	29.9	6.11	130.59	0	1	1	Not Found	High	High	1		cytosol	N/A	N/A	ER to Golgi transport vesicle membrane;Golgi apparatus;SNARE complex;endoplasmic reticulum membrane;late endosome membrane	SNAP receptor activity;SNARE binding	Golgi to vacuole transport;endoplasmic reticulum to Golgi vesicle-mediated transport;intra-Golgi vesicle-mediated transport;protein targeting to vacuole;regulation of vesicle fusion;retrograde transport, endosome to Golgi;vesicle fusion with Golgi apparatus;vesicle-mediated transport
High	PF3D7_1443900	heat shock protein 90, putative	0	3.061	2	2	3	2	927	106.9	5.5	71.53	4.22	1	2	High	Not Found	High	1		N/A	ATP binding;unfolded protein binding	protein folding	apicoplast;endoplasmic reticulum;perinuclear region of cytoplasm	ATP hydrolysis activity;unfolded protein binding	protein folding;response to heat
High	PF3D7_0618300	60S ribosomal protein L27a, putative	0	3.061	13	1	6	1	148	16.7	10.54	320.49	4.7	1	1	High	High	High	1		large ribosomal subunit;ribosome	structural constituent of ribosome	translation	cytosolic large ribosomal subunit;large ribosomal subunit;nucleus	structural constituent of ribosome	translation
High	PF3D7_1358700	YOP1-like protein, putative	0.003	3.024	7	1	6	1	153	18.4	9.31	237.45	2.31	1	1	High	High	High	1		integral component of membrane	N/A	N/A	N/A	N/A	N/A
High	PF3D7_0708400	heat shock protein 90	0.003	3.014	3	2	6	2	745	86.1	5.01	118.19	0	2	2	High	High	High	1		N/A	ATP binding;unfolded protein binding	protein folding	cell surface;cytoplasm;cytosol;extracellular vesicle;food vacuole;nucleus;perinuclear region of cytoplasm;plasma membrane;protein-containing complex	ATP hydrolysis activity;RNA binding;protein binding;unfolded protein binding	cellular response to heat;protein folding;protein stabilization;regulation of histone deacetylase activity
High	PF3D7_1229300	PhIL1-interacting candidate PIC1	0.003	3.012	2	2	4	2	990	117.4	5.95	126.15	0	2	2	Not Found	High	Not Found	1		N/A	N/A	N/A	inner membrane pellicle complex	N/A	N/A
High	PF3D7_0525100	acyl-CoA synthetase	0.003	2.99	3	2	4	2	673	76.8	8.21	72.39	0	2	2	Not Found	High	Not Found	1		N/A	decanoate-CoA ligase activity	N/A	Maurer's cleft;endoplasmic reticulum;membrane	RNA binding;long-chain fatty acid-CoA ligase activity	fatty acid metabolic process;response to xenobiotic stimulus
High	PF3D7_1457000	signal peptide peptidase	0.003	2.948	4	1	8	1	412	47.5	8.81	344.82	8.59	1	1	High	High	High	1		integral component of membrane	aspartic-type endopeptidase activity;serine-type endopeptidase activity	N/A	cell surface;endoplasmic reticulum;integral component of cytoplasmic side of endoplasmic reticulum membrane;integral component of lumenal side of endoplasmic reticulum membrane;microneme	aspartic endopeptidase activity, intramembrane cleaving;peptidase activity;protein homodimerization activity	membrane protein proteolysis;response to xenobiotic stimulus;signal peptide processing
High	PF3D7_0512600	ras-related protein Rab-1B	0.003	2.94	15	2	5	1	200	22.9	6.58	135.15	0	2	1	Not Found	High	High	1		N/A	GTP binding;GTPase activity	N/A	Maurer's cleft;cis-Golgi network;endoplasmic reticulum;endoplasmic reticulum-Golgi intermediate compartment;food vacuole	protein binding	protein transport
High	PF3D7_1230400	ATP-dependent protease subunit ClpQ	0.003	2.915	8	1	2	1	207	22.9	8.16	79.72	0	1	1	Not Found	Not Found	High	1		HslUV protease complex;proteasome core complex	threonine-type endopeptidase activity	proteolysis;proteolysis involved in cellular protein catabolic process	mitochondrion	ATP-dependent peptidase activity;mRNA binding;peptidase activity;protein binding	N/A
High	PF3D7_0801000	Plasmodium exported protein (PHISTc)	0.003	2.912	2	1	1	1	1219	147	6.05		0		1	Not Found	High	Not Found	1		integral component of membrane	N/A	N/A	Maurer's cleft;extracellular vesicle;nucleus;protein-containing complex;rhoptry	protein binding	entry into host
High	PF3D7_1105400	40S ribosomal protein S4, putative	0.003	2.847	7	1	8	1	261	29.8	10.08	228.08	10.37	1	1	High	High	High	1		ribosome	RNA binding;rRNA binding;structural constituent of ribosome	translation	cytosolic small ribosomal subunit;extracellular vesicle;nucleus;small ribosomal subunit	RNA binding;structural constituent of ribosome	translation
High	PF3D7_1132800	aquaglyceroporin	0.003	2.822	7	1	4	1	258	28.3	7.36	147.71	2.98	1	1	High	High	High	1		integral component of membrane;membrane	channel activity	transmembrane transport	Maurer's cleft;cell surface;perinuclear region of cytoplasm;plasma membrane	ammonium transmembrane transporter activity	glucosylglycerol transport;glycolipid biosynthetic process;polyol transport;water transport
High	PF3D7_0217500	calcium-dependent protein kinase 1	0.003	2.822	2	1	5	1	524	60.8	7.58	181.58	4.22	1	1	High	High	High	1		N/A	ATP binding;calcium ion binding;protein kinase activity	protein phosphorylation	cytoplasm;membrane;nucleus;plasma membrane;symbiont-containing vacuolar space;symbiont-containing vacuole;symbiont-containing vacuole membrane	14-3-3 protein binding;calcium-dependent protein serine/threonine kinase activity;calmodulin binding;protein binding;protein serine/threonine kinase activity	entry into host;exit from host cell;intracellular signal transduction;peptidyl-serine phosphorylation;protein autophosphorylation;protein phosphorylation;response to drug;response to xenobiotic stimulus
High	PF3D7_1414300	60S ribosomal protein L10, putative	0.003	2.786	5	1	4	1	219	25.2	9.95	106.81	2.09	1	1	Not Found	High	High	1		ribosome	structural constituent of ribosome	translation	cytosolic large ribosomal subunit;nucleus	RNA binding;mRNA cap binding;structural constituent of ribosome	ribosomal large subunit assembly;translation
High	PF3D7_1474800	proteasome subunit alpha type-1, putative	0.003	2.773	11	2	4	2	254	28.8	5.67	32.21	0	1	2	High	High	High	1		proteasome core complex;proteasome core complex, alpha-subunit complex	N/A	proteolysis involved in cellular protein catabolic process;ubiquitin-dependent protein catabolic process	cytoplasm;nucleus;proteasome core complex;proteasome core complex, alpha-subunit complex	endopeptidase activity	proteasomal protein catabolic process;proteasomal ubiquitin-independent protein catabolic process;proteasome-mediated ubiquitin-dependent protein catabolic process;ubiquitin-dependent protein catabolic process
High	PF3D7_1141600	dolichol-phosphate mannosyltransferase	0.003	2.773	8	1	1	1	259	30.1	8.53		4.1		1	High	Not Found	Not Found	1		N/A	dolichyl-phosphate beta-D-mannosyltransferase activity	N/A	endoplasmic reticulum;endoplasmic reticulum membrane	dolichyl-phosphate beta-D-mannosyltransferase activity	GPI anchor biosynthetic process;dolichol metabolic process;protein O-linked mannosylation;protein glycosylation
High	PF3D7_0831400	Plasmodium exported protein, unknown function	0.003	2.731	3	1	2	1	302	36.4	6.09	99.76	2.71	1	1	High	Not Found	Not Found	1		N/A	N/A	N/A	host cell	N/A	N/A
High	PF3D7_0911900	falstatin	0.003	2.719	5	1	2	1	413	46.9	6.68	49.15	0	1	1	Not Found	Not Found	High	1		N/A	N/A	N/A	cytosol;host cell cytoplasm;vesicle	cysteine-type endopeptidase inhibitor activity	cell motility;entry into host
High	PF3D7_1148700	Plasmodium exported protein (PHISTc), unknown function	0.003	2.698	5	1	1	1	370	43.8	8.9		2.49		1	Not Found	Not Found	High	1		N/A	N/A	N/A	Maurer's cleft;host cell membrane;host cell periphery	N/A	N/A
High	PF3D7_1446900	glutaminyl-peptide cyclotransferase, putative	0.003	2.68	8	1	1	1	383	44.7	8.65		4.07		1	Not Found	Not Found	High	1		integral component of membrane	glutaminyl-peptide cyclotransferase activity	peptidyl-pyroglutamic acid biosynthetic process, using glutaminyl-peptide cyclotransferase	cell surface	N/A	N/A
High	PF3D7_1135100	protein phosphatase PPM8, putative	0.003	2.629	3	1	4	1	689	79.9	7.12	91.09	4.73	1	1	Not Found	High	High	1		N/A	phosphatase activity;protein serine/threonine phosphatase activity	protein dephosphorylation	cytoplasm;nucleus	magnesium-dependent protein serine/threonine phosphatase activity;protein serine/threonine phosphatase activity	N/A
High	PF3D7_0202500	early transcribed membrane protein 2	0.003	2.6	12	1	3	1	106	11.5	10.29	145.47	1.62	1	1	Not Found	High	High	1		N/A	N/A	N/A	extracellular vesicle;nucleus;symbiont-containing vacuole membrane	N/A	N/A
High	PF3D7_0814200	DNA/RNA-binding protein Alba 1	0.003	2.599	4	1	4	1	248	27.2	10.58	148.26	5.16	1	1	High	Not Found	High	1		N/A	nucleic acid binding	N/A	cytoplasm;extracellular vesicle;food vacuole;nucleus	DNA binding;RNA binding;mRNA binding;translation repressor activity, mRNA regulatory element binding	N/A
High	PF3D7_1117300	conserved protein, unknown function	0.003	2.581	10	1	2	1	128	15.3	9.73	79.51	1.88	1	1	Not Found	High	Not Found	1		N/A	N/A	N/A	N/A	N/A	N/A
High	PF3D7_0322400	regulator of initiation factor 2 (eIF2)	0.003	2.566	1	1	2	1	867	104.7	6.34	112.76	2.74	1	1	High	Not Found	Not Found	1		integral component of membrane	translation initiation factor activity	cell division	cytoplasm	N/A	N/A
High	PF3D7_1328300	conserved protein, unknown function	0.003	2.548	8	1	1	1	332	38.8	6.57		3.3		1	High	Not Found	Not Found	1		integral component of membrane	N/A	N/A	membrane	N/A	N/A
High	PF3D7_0922200	S-adenosylmethionine synthetase	0.003	2.508	4	1	2	1	402	44.8	6.74	48.16	1.67	1	1	High	Not Found	Not Found	1		N/A	ATP binding;metal ion binding;methionine adenosyltransferase activity	S-adenosylmethionine biosynthetic process;one-carbon metabolic process	Maurer's cleft;cell surface;cytosol;extracellular vesicle;food vacuole;nucleus	methionine adenosyltransferase activity;protein binding;protein homodimerization activity	S-adenosylmethionine biosynthetic process;cell redox homeostasis
High	PF3D7_1124000	endoplasmic reticulum oxidoreductin, putative	0.003	2.489	3	1	5	1	465	55	8.13	123.76	1.6	1	1	High	High	High	1		endoplasmic reticulum	oxidoreductase activity, acting on a sulfur group of donors, disulfide as acceptor;protein disulfide isomerase activity	oxidation-reduction process	Maurer's cleft;endoplasmic reticulum;endoplasmic reticulum membrane	oxidoreductase activity;protein disulfide isomerase activity;protein-disulfide reductase activity	protein folding;protein folding in endoplasmic reticulum
High	PF3D7_1463200	replication factor C subunit 3, putative	0.003	2.482	5	1	2	1	344	39.2	7.09	56.38	0	1	1	High	Not Found	Not Found	1		N/A	ATP binding;ATP hydrolysis activity;DNA binding	DNA replication	DNA replication factor C complex;PCNA complex;nucleus	N/A	DNA repair;DNA replication;DNA strand elongation involved in DNA replication;DNA-dependent DNA replication;leading strand elongation
High	PF3D7_0903200	ras-related protein RAB7	0.003	2.425	7	1	6	1	206	23.8	7.66	141.45	6.38	1	1	Not Found	High	High	1		N/A	GTP binding;GTPase activity	N/A	endosome;membrane;vacuole	GTPase activity;protein binding;retromer complex binding	N/A
High	PF3D7_1014100	merozoite surface protein MSA180	0.003	2.41	1	1	6	1	1455	173.2	6.11	174.98	6.12	1	1	High	High	High	1		N/A	N/A	N/A	cell surface;cytoplasm;extracellular vesicle;symbiont-containing vacuole	protein binding	entry into host;exit from host cell
High	PF3D7_1439400	cytochrome b-c1 complex subunit Rieske, putative	0.003	2.387	7	1	1	1	355	41	7.58		3.29		1	Not Found	High	Not Found	1		integral component of membrane;membrane	2 iron, 2 sulfur cluster binding;metal ion binding;ubiquinol-cytochrome-c reductase activity	oxidation-reduction process	mitochondrial respiratory chain complex III;mitochondrion	oxidoreductase activity;ubiquinol-cytochrome-c reductase activity	mitochondrial electron transport, ubiquinol to cytochrome c;oxidation-reduction process
High	PF3D7_0601900	conserved Plasmodium protein, unknown function	0.003	2.337	6	1	2	1	128	14.7	8.97	60.52	1.85	1	1	Not Found	Not Found	High	1		integral component of membrane	N/A	N/A	Maurer's cleft;apicoplast;extracellular vesicle;nucleus	protein binding	N/A
High	PF3D7_0817500	histidine triad nucleotide-binding protein 1	0.003	2.324	11	1	4	1	185	21.2	9.22	61.47	2.12	1	1	Not Found	Not Found	High	1		integral component of membrane	catalytic activity	N/A	cytoplasm;endoplasmic reticulum	hydrolase activity;protein kinase C inhibitor activity	calcium ion homeostasis;proteolysis
High	PF3D7_1001200	acyl-CoA binding protein, isoform 2, ACBP2	0.003	2.32	18	1	3	1	90	10.8	8.03	132.29	2.33	1	1	Not Found	High	High	1		N/A	fatty-acyl-CoA binding	N/A	N/A	fatty-acyl-CoA binding	fatty acid metabolic process
High	PF3D7_1125200	ubiquitin-like domain-containing protein, putative	0.003	2.317	7	1	4	1	238	28.2	9.76	72.87	0	1	1	High	Not Found	High	1		integral component of membrane	protein binding	ubiquitin-dependent ERAD pathway	N/A	N/A	N/A
High	PF3D7_1324900	L-lactate dehydrogenase	0.003	2.313	8	1	2	1	316	34.1	7.55		1.75		1	Not Found	High	High	1		N/A	catalytic activity;oxidoreductase activity;oxidoreductase activity, acting on the CH-OH group of donors, NAD or NADP as acceptor	carbohydrate metabolic process;carboxylic acid metabolic process;oxidation-reduction process	cell surface;cytoplasm;cytosol;extracellular vesicle;food vacuole;intracellular;mitochondrion;nucleus	L-lactate dehydrogenase activity;L-malate dehydrogenase activity;RNA binding;protein binding	glycolytic process
High	PF3D7_1430700	NADP-specific glutamate dehydrogenase	0.003	2.308	4	1	2	1	510	57.3	8.88	37.74	1.81	1	1	High	Not Found	Not Found	1		N/A	nucleotide binding;oxidoreductase activity;oxidoreductase activity, acting on the CH-NH2 group of donors, NAD or NADP as acceptor	cellular amino acid metabolic process;oxidation-reduction process	apicoplast;cell surface;cytosol	glutamate dehydrogenase (NADP+) activity	cellular amino acid metabolic process;glutamate biosynthetic process
High	PF3D7_1476300	Plasmodium exported protein (PHISTb), unknown function	0.003	2.301	3	1	4	1	572	68.1	6.64	100.64	1.84	1	1	High	Not Found	High	1		integral component of membrane	N/A	N/A	host cell periphery;nucleus	N/A	N/A
High	PF3D7_1224100	conserved protein, unknown function	0.003	2.192	5	1	4	1	192	22.2	5.33	104.03	4.15	1	1	High	Not Found	High	1		N/A	N/A	N/A	N/A	N/A	N/A
High	PF3D7_1149000	antigen 332, DBL-like protein	0.003	2.164	1	1	2	1	6093	688.9	3.89		2.7		1	High	Not Found	High	1		integral component of membrane	host cell surface receptor binding	obsolete pathogenesis	Maurer's cleft;endoplasmic reticulum;host cell membrane;nucleus	host cell surface receptor binding;protein binding	cell-cell adhesion
High	PF3D7_1420700	surface protein P113	0.003	2.15	1	1	5	1	969	112.5	4.59	204.09	4.19	1	1	High	High	High	1		anchored component of membrane	N/A	N/A	cell surface;plasma membrane;symbiont-containing vacuole;symbiont-containing vacuole membrane	protein binding	vacuole organization
High	PF3D7_0420600	apicomplexan kinetochore protein 6, putative	0.003	2.146	2	1	4	1	593	69.6	5.95	85.21	4.39	1	1	Not Found	High	High	1		N/A	N/A	N/A	kinetochore;nucleus	N/A	N/A
High	PF3D7_0530100	SNARE protein, putative	0.003	2.13	8	1	2	1	225	26.7	5.74	52.72	0	1	1	High	Not Found	Not Found	1		N/A	N/A	N/A	SNARE complex;endomembrane system;integral component of membrane	SNAP receptor activity;SNARE binding	intracellular protein transport;vesicle docking;vesicle fusion;vesicle-mediated transport
High	PF3D7_0510500	topoisomerase I	0.003	2.104	2	1	1	1	839	98	9.28	52.78		1		Not Found	High	Not Found	1		chromosome	DNA binding;DNA topoisomerase type I (single strand cut, ATP-independent) activity	DNA topological change	nucleolus;nucleus;replication fork protection complex	DNA topoisomerase type I (single strand cut, ATP-independent) activity	DNA replication;DNA topological change;chromatin remodeling;chromosome segregation;response to drug;response to xenobiotic stimulus
High	PF3D7_1322000	nucleoside-diphosphatase, putative	0.003	2.057	2	1	2	1	565	66.2	6.24	75.82	0	1	1	Not Found	High	Not Found	1		integral component of membrane	ATP binding;hydrolase activity;uridine-diphosphatase activity	N/A	Maurer's cleft;endoplasmic reticulum lumen;membrane	N/A	N/A
High	PF3D7_0706100	EF hand domain-containing protein, putative	0.003	2.044	1	1	2	1	1529	184.1	6.55	50.18	0	1	1	Not Found	Not Found	High	1		integral component of membrane;nucleus;preribosome, small subunit precursor	N/A	rRNA processing	apicoplast	N/A	N/A
High	PF3D7_0405600	TMEM33 domain-containing protein, putative	0.003	2.041	5	1	4	1	315	37.8	9.54	75.47	1.63	1	1	Not Found	High	High	1		integral component of membrane	N/A	N/A	endoplasmic reticulum	N/A	endoplasmic reticulum tubular network organization;membrane organization
High	PF3D7_1145400	dynamin-like protein	0.003	2.032	2	1	4	1	837	96.3	8.16	83.05	1.77	1	1	Not Found	High	High	1		N/A	GTP binding;GTPase activity	N/A	cytoplasm;food vacuole;host cell cytoplasm;membrane;nuclear membrane;nucleus;plasma membrane;symbiont-containing vacuole membrane	GTPase activity;RNA binding;microtubule binding	mitochondrial fission;organelle fission
High	PF3D7_1102800	early transcribed membrane protein 11.2	0.006	1.982	31	1	1	1	94	10.2	9.99		2.07		1	High	Not Found	Not Found	1		N/A	N/A	N/A	symbiont-containing vacuole membrane	N/A	N/A
High	PF3D7_1027700	centrin-3	0.006	1.965	7	1	2	1	179	20.9	4.93	41.64	1.7	1	1	Not Found	Not Found	High	1		N/A	calcium ion binding	N/A	centrosome;microtubule organizing center;nuclear membrane;nucleus	calcium ion binding;microtubule binding	N/A
High	PF3D7_0807300	ras-related protein Rab-18	0.006	1.963	5	1	3	1	201	23.1	7.96	148.47	0	1	1	High	High	Not Found	1		N/A	GTP binding;GTPase activity	N/A	Golgi apparatus;endomembrane system;membrane;nucleus	GTP binding;GTPase activity	intracellular protein transport;small GTPase mediated signal transduction
High	PF3D7_1013600	conserved Plasmodium protein, unknown function	0.006	1.951	0	1	2	1	2238	269.1	8.57	23.7	0	1	1	High	Not Found	Not Found	1		N/A	N/A	N/A	nucleus	N/A	N/A
High	PF3D7_0106300	calcium-transporting ATPase	0.006	1.947	1	1	1	1	1228	139.3	7.24	41.93		1		Not Found	Not Found	High	1		integral component of membrane	ATP binding;nucleotide binding	N/A	N/A	ATP hydrolysis activity;P-type calcium transporter activity;P-type proton-exporting transporter activity;RNA binding	calcium ion transmembrane transport;calcium ion transport;cellular calcium ion homeostasis;response to drug;response to xenobiotic stimulus
High	PF3D7_1474600	vacuole membrane protein 1, putative	0.006	1.945	3	1	2	1	394	46.2	8.66	43.53	1.8	1	1	High	Not Found	Not Found	1		N/A	N/A	N/A	endomembrane system;endoplasmic reticulum;membrane	N/A	N/A
High	PF3D7_1003500	40S ribosomal protein S20e, putative	0.006	1.938	11	1	4	1	118	13.5	9.63	108.25	3.78	1	1	Not Found	High	High	1		ribosome;small ribosomal subunit	structural constituent of ribosome	translation	cytosolic small ribosomal subunit;nucleus;small ribosomal subunit	structural constituent of ribosome	translation
High	PF3D7_1220900	heterochromatin protein 1	0.006	1.934	8	1	2	1	266	31	9.48		5.64		1	High	Not Found	High	1		N/A	N/A	N/A	chromatin;heterochromatin;mitochondrion;nuclear periphery;nucleus	H3K9me3 modified histone binding;chromatin binding;protein binding	cell population proliferation;chromatin assembly or disassembly;heterochromatin assembly;obsolete regulation of chromatin silencing
High	PF3D7_0626800	pyruvate kinase	0.006	1.93	4	1	4	1	511	55.6	7.55	85.19	0	1	1	Not Found	High	High	1		N/A	ATP binding;catalytic activity;kinase activity;magnesium ion binding;potassium ion binding;pyruvate kinase activity	glycolytic process	cytoplasm	RNA binding;pyruvate kinase activity	glycolytic process;protein homotetramerization
High	PF3D7_1130100	60S ribosomal protein L38	0.006	1.908	11	1	2	1	87	10.3	10.71		0		1	Not Found	High	High	1		ribosome	structural constituent of ribosome	translation	cytosolic large ribosomal subunit;nucleus	structural constituent of ribosome	ribonucleoprotein complex assembly;translation
High	PF3D7_1424100	60S ribosomal protein L5, putative	0.006	1.903	4	1	2	1	294	34	9.77	50.06	2.01	1	1	High	Not Found	Not Found	1		ribosome	5S rRNA binding;structural constituent of ribosome	translation	cytosolic large ribosomal subunit;extracellular vesicle;nucleus	5S rRNA binding;RNA binding;structural constituent of ribosome	ribosomal large subunit assembly;translation
High	PF3D7_0204900	2-methoxy-6-polyprenyl-1,4-benzoquinol methylase, mitochondrial, putative	0.006	1.901	4	1	3	1	354	41.1	8.76	67.42	3.38	1	1	Not Found	High	High	1		extrinsic component of mitochondrial inner membrane	2-octaprenyl-6-methoxy-1,4-benzoquinone methylase activity;methyltransferase activity	methylation	mitochondrial matrix;mitochondrion;osmiophilic body	2-hexaprenyl-6-methoxy-1,4-benzoquinone methyltransferase activity;methyltransferase activity;quinone cofactor methyltransferase activity	quinone biosynthetic process;ubiquinone biosynthetic process
[truncated: 104 more rows]

## Sheet: List of common proteins
		Magnetic						Chemical
[truncated: 419 more rows]
