# Supplementary material for: Role of novel mutations in food vacuole transporters beyond K13-mediated artemisinin resistance in Plasmodium falciparum
Source: Antimicrob Agents Chemother. 2025 Sep 30;69(11):e00293-25. doi: 10.1128/aac.00293-25 (PMC12587573; doi:10.1128/aac.00293-25)
Supplement: Table S4 — Common FV proteins between Lamarque et al., 2008 and our study. [file aac.00293-25-s0005.xlsx]

## Sheet: Sheet 1
Common Proteins between Lamarque et. al., 2008 and our study
					Magnetic						Chemical
Protein FDR Confidence: Combined	Accession	Description	Exp. q-value: Combined	Sum PEP Score	Coverage [%]	# Peptides	# PSMs	# Unique Peptides	# AAs	MW [kDa]	Coverage [%]	# Peptides	# PSMs	# Unique Peptides	# AAs	MW [kDa]	Computed GO Components	Computed GO Functions	Computed GO Processes	Curated GO Components	Curated GO Functions	Curated GO Processes
High	PF3D7_0102200	ring-infected erythrocyte surface antigen	0	38.96	15	11	39	9	1085	126.4	8	5	15	4	1085	126.4	N/A	N/A	N/A	extracellular vesicle;food vacuole;host cell plasma membrane;host cell surface;merozoite dense granule;symbiont-containing vacuole	protein binding	regulation of immune response
High	PF3D7_0204700	hexose transporter	0	37.974	5	5	28	5	504	56.4	5	5	24	5	504	56.4	integral component of membrane;membrane	transmembrane transporter activity	transmembrane transport	cell surface;food vacuole;integral component of plasma membrane;nucleus;plasma membrane	D-glucose transmembrane transporter activity;fructose transmembrane transporter activity;glucose transmembrane transporter activity;hexose transmembrane transporter activity	fructose transmembrane transport;glucose transmembrane transport;hexose transmembrane transport;response to xenobiotic stimulus
High	PF3D7_0208800	protein P22, putative	0	6.855	17	3	12	3	235	28.1	6	1	3	1	235	28.1	N/A	N/A	N/A	cytosol;plasma membrane	N/A	N/A
High	PF3D7_0213100	protein SIS1	0.003	2.764	4	1	5	1	328	37.3	7	2	3	2	328	37.3	N/A	unfolded protein binding	protein folding	Maurer's cleft;cytosol;nucleus	chaperone binding;unfolded protein binding	chaperone cofactor-dependent protein refolding;protein folding;response to heat;response to unfolded protein
High	PF3D7_0416800	small GTP-binding protein sar1	0	37.423	53	8	45	8	192	22	44	6	28	6	192	22	Golgi apparatus	GTP binding	intracellular protein transport	COPII vesicle coat;Maurer's cleft;endoplasmic reticulum;endoplasmic reticulum exit site;food vacuole	GTPase activity	endoplasmic reticulum to Golgi vesicle-mediated transport;intracellular protein transport;membrane organization;positive regulation of protein exit from endoplasmic reticulum;regulation of COPII vesicle coating;vesicle organization
High	PF3D7_0501500	rhoptry-associated protein 3	0	48.364	34	14	57	14	400	47	21	8	35	8	400	47	N/A	N/A	N/A	extracellular vesicle;food vacuole;nucleus;rhoptry	RNA binding	N/A
High	PF3D7_0501600	rhoptry-associated protein 2	0	60.523	31	13	91	13	398	46.7	22	11	49	11	398	46.7	N/A	N/A	N/A	extracellular vesicle;food vacuole;nucleus;rhoptry	RNA binding;protein binding	entry into host
High	PF3D7_0512600	ras-related protein Rab-1B	0	10.741	38	4	15	3	200	22.9	15	2	5	1	200	22.9	N/A	GTP binding;GTPase activity	N/A	Maurer's cleft;cis-Golgi network;endoplasmic reticulum;endoplasmic reticulum-Golgi intermediate compartment;food vacuole	protein binding	protein transport
High	PF3D7_0523000	multidrug resistance protein 1	0	111.203	21	26	119	26	1419	162.2	15	18	67	18	1419	162.2	integral component of membrane	ATP binding;ATP hydrolysis activity;ATPase-coupled transmembrane transporter activity	transmembrane transport	food vacuole;nucleus	ATPase-coupled transmembrane transporter activity;protein binding	response to drug;response to xenobiotic stimulus;transmembrane transport
High	PF3D7_0525100	acyl-CoA synthetase	0	6.272	5	2	11	2	673	76.8	3	2	4	2	673	76.8	N/A	decanoate-CoA ligase activity	N/A	Maurer's cleft;endoplasmic reticulum;membrane	RNA binding;long-chain fatty acid-CoA ligase activity	fatty acid metabolic process;response to xenobiotic stimulus
High	PF3D7_0532100	early transcribed membrane protein 5	0	60.621	44	8	56	8	181	19	18	3	7	3	181	19	integral component of membrane	N/A	N/A	symbiont-containing vacuole membrane	protein binding	N/A
High	PF3D7_0608800	ornithine aminotransferase	0.004	2.595	4	1	5	1	414	46	4	1	2	1	414	46	N/A	catalytic activity;ornithine(lysine) transaminase activity;ornithine-oxo-acid transaminase activity;pyridoxal phosphate binding;transaminase activity	L-proline biosynthetic process	cytoplasm;extracellular vesicle;food vacuole;intracellular;mitochondrion	RNA binding;identical protein binding;ornithine-oxo-acid transaminase activity;protein binding;pyridoxal phosphate binding	arginine catabolic process to glutamate;arginine catabolic process to proline via ornithine;ornithine metabolic process
High	PF3D7_0618000	conserved Plasmodium membrane protein, unknown function	0	30.335	15	10	28	10	795	92.7	11	6	51	6	795	92.7	integral component of membrane	N/A	N/A	food vacuole	N/A	N/A
High	PF3D7_0708400	heat shock protein 90	0	11.125	9	5	13	5	745	86.1	3	2	6	2	745	86.1	N/A	ATP binding;unfolded protein binding	protein folding	cell surface;cytoplasm;cytosol;extracellular vesicle;food vacuole;nucleus;perinuclear region of cytoplasm;plasma membrane;protein-containing complex	ATP hydrolysis activity;RNA binding;protein binding;unfolded protein binding	cellular response to heat;protein folding;protein stabilization;regulation of histone deacetylase activity
High	PF3D7_0709000	chloroquine resistance transporter	0	6.219	13	3	6	3	424	48.6	7	3	11	3	424	48.6	integral component of membrane;vacuolar membrane	xenobiotic transmembrane transporter activity	xenobiotic transport	endoplasmic reticulum;food vacuole;membrane	ferric iron transmembrane transporter activity;ferrous iron transmembrane transporter activity;xenobiotic transmembrane transporter activity	glutathione transport;peptide transport;response to chloroquine;response to drug;response to xenobiotic stimulus
High	PF3D7_0811600	conserved protein, unknown function	0	52.428	20	15	48	15	1210	143.9	3	3	16	3	1210	143.9	N/A	N/A	N/A	cell surface;nucleus;plasma membrane	RNA binding	N/A
High	PF3D7_0813300	NPL domain-containing protein, putative	0	7.574	6	1	7	1	315	36.2	26	6	21	6	315	36.2	N/A	N/A	N/A	food vacuole;nucleolus;nucleus	RNA binding	N/A
High	PF3D7_0814200	DNA/RNA-binding protein Alba 1	0	3.773	4	1	6	1	248	27.2	4	1	4	1	248	27.2	N/A	nucleic acid binding	N/A	cytoplasm;extracellular vesicle;food vacuole;nucleus	DNA binding;RNA binding;mRNA binding;translation repressor activity, mRNA regulatory element binding	N/A
High	PF3D7_0818200	14-3-3 protein	0	41.113	55	11	53	11	262	30.2	18	4	22	4	262	30.2	N/A	N/A	N/A	cytoplasm;extracellular vesicle;food vacuole;nucleus	RNA binding;histone binding;protein binding	entry into host
High	PF3D7_0818900	heat shock protein 70	0	54.055	28	15	65	12	677	73.9	17	9	31	6	677	73.9	N/A	N/A	N/A	cell surface;cytoplasm;cytosol;extracellular vesicle;food vacuole;nucleus	ATP binding;ATP hydrolysis activity;RNA binding;heat shock protein binding;misfolded protein binding;phosphatidylinositol-3-phosphate binding;protein binding;protein folding chaperone;unfolded protein binding	cellular response to unfolded protein;chaperone cofactor-dependent protein refolding;protein refolding;response to heat;response to unfolded protein
High	PF3D7_0823800	DnaJ protein, putative	0	50.412	30	15	53	15	655	76.6	10	4	11	4	655	76.6	integral component of membrane	nucleic acid binding;nucleotide binding	N/A	cytoplasm;food vacuole;nucleus	RNA binding;unfolded protein binding	chaperone cofactor-dependent protein refolding;protein refolding
High	PF3D7_0827900	protein disulfide-isomerase	0	364.318	80	49	478	49	483	55.5	74	32	189	32	483	55.5	N/A	protein disulfide isomerase activity	N/A	cell surface;endoplasmic reticulum;endoplasmic reticulum lumen;food vacuole;microneme;nucleus;symbiont-containing vacuole	RNA binding;protein binding;protein disulfide isomerase activity	protein folding;response to endoplasmic reticulum stress
High	PF3D7_0903200	ras-related protein RAB7	0	21.779	36	6	31	6	206	23.8	7	1	6	1	206	23.8	N/A	GTP binding;GTPase activity	N/A	endosome;membrane;vacuole	GTPase activity;protein binding;retromer complex binding	N/A
High	PF3D7_0905400	high molecular weight rhoptry protein 3	0	131.767	34	26	144	26	897	104.8	19	16	87	16	897	104.8	N/A	N/A	N/A	cell surface;extracellular vesicle;infected host cell surface knob;nucleus;rhoptry;symbiont-containing vacuole membrane	RNA binding;host cell surface receptor binding;protein binding;protein-containing complex binding	entry into host
High	PF3D7_0914700	major facilitator superfamily-related transporter, putative	0	24.803	15	7	31	7	516	58.4	3	1	3	1	516	58.4	integral component of membrane	transmembrane transporter activity	transmembrane transport	plasma membrane	N/A	N/A
High	PF3D7_0917900	heat shock protein 70	0	450.035	67	57	844	55	652	72.3	60	46	385	45	652	72.3	N/A	N/A	N/A	cell surface;cytoplasm;endoplasmic reticulum;endoplasmic reticulum chaperone complex;endoplasmic reticulum lumen;extracellular vesicle;food vacuole;membrane;nucleus	ATP binding;ATP hydrolysis activity;RNA binding;heat shock protein binding;misfolded protein binding;protein binding;protein folding chaperone;unfolded protein binding	cellular response to unfolded protein;chaperone cofactor-dependent protein refolding;endoplasmic reticulum unfolded protein response;protein refolding;response to unfolded protein;response to xenobiotic stimulus;ubiquitin-dependent ERAD pathway
High	PF3D7_0918000	glideosome-associated protein 50	0	96.399	57	18	141	18	396	44.6	32	11	65	11	396	44.6	integral component of membrane	acid phosphatase activity;hydrolase activity;phosphoprotein phosphatase activity	N/A	cell surface;endoplasmic reticulum;extracellular vesicle;food vacuole;inner membrane pellicle complex;nucleus;plasma membrane	RNA binding;acid phosphatase activity;ferric iron binding;ferrous iron binding;protein binding;protein-membrane adaptor activity	N/A
High	PF3D7_0922200	S-adenosylmethionine synthetase	0	5.189	7	2	6	2	402	44.8	4	1	2	1	402	44.8	N/A	ATP binding;metal ion binding;methionine adenosyltransferase activity	S-adenosylmethionine biosynthetic process;one-carbon metabolic process	Maurer's cleft;cell surface;cytosol;extracellular vesicle;food vacuole;nucleus	methionine adenosyltransferase activity;protein binding;protein homodimerization activity	S-adenosylmethionine biosynthetic process;cell redox homeostasis
High	PF3D7_0922500	phosphoglycerate kinase	0	3.986	6	2	3	2	416	45.4	6	2	4	2	416	45.4	N/A	phosphoglycerate kinase activity	glycolytic process	Maurer's cleft;cell surface;cytosol;extracellular vesicle;food vacuole;nucleus	ADP binding;ATP binding;phosphoglycerate kinase activity	gluconeogenesis;glycolytic process;positive regulation of oxidative phosphorylation
High	PF3D7_0925900	lipocalin	0	33.169	40	6	35	6	217	24.7	18	2	13	2	217	24.7	N/A	N/A	N/A	cytosol;food vacuole;membrane;symbiont-containing vacuole	N/A	biomineralization;response to oxidative stress
High	PF3D7_0929400	high molecular weight rhoptry protein 2	0	177.442	39	47	253	47	1378	162.6	13	14	53	14	1378	162.6	N/A	N/A	N/A	extracellular vesicle;host cell cytoplasm;host cell membrane;nucleus;rhoptry;symbiont-containing vacuole membrane	RNA binding;protein binding;protein-containing complex binding	entry into host
High	PF3D7_0930300	merozoite surface protein 1	0	722.932	52	112	1087	112	1720	195.6	38	71	492	71	1720	195.6	integral component of membrane;membrane	N/A	obsolete pathogenesis	anchored component of plasma membrane;extracellular vesicle;food vacuole;nucleus	RNA binding;host cell surface binding;protein binding;protein-containing complex binding	entry into host;exit from host cell
High	PF3D7_0934500	V-type proton ATPase subunit E, putative	0	21.092	33	6	12	6	235	27.2	20	3	6	3	235	27.2	proton-transporting two-sector ATPase complex, catalytic domain	hydrolase activity;proton-transporting ATPase activity, rotational mechanism	proton transmembrane transport	food vacuole;nucleus	P-type proton-exporting transporter activity	N/A
High	PF3D7_0935800	cytoadherence linked asexual protein 9	0	28.334	9	9	29	9	1340	160.3	2	2	4	2	1340	160.3	N/A	N/A	cytoadherence to microvasculature, mediated by symbiont protein	apical part of cell;nucleus;rhoptry	RNA binding;host cell surface receptor binding;protein binding	cell-cell adhesion
High	PF3D7_1006200	DNA/RNA-binding protein Alba 3	0	5.142	10	2	5	2	107	12	18	1	2	1	107	12	N/A	nucleic acid binding	N/A	RNA N6-methyladenosine methyltransferase complex;extracellular vesicle;food vacuole;nucleus	DNA binding;RNA binding;endonuclease activity;mRNA binding;protein binding	N/A
High	PF3D7_1012900	autophagy-related protein 18	0	9.991	12	3	10	3	380	43.5	3	1	1	1	380	43.5	N/A	protein binding	N/A	cytoplasmic vesicle;cytosol;extrinsic component of membrane;food vacuole;phagophore assembly site membrane	phosphatidylinositol-3,5-bisphosphate binding;phosphatidylinositol-3-phosphate binding;protein binding	autophagosome assembly;autophagy of mitochondrion;autophagy of nucleus;plastid fission;protein lipidation;protein localization to phagophore assembly site;response to xenobiotic stimulus
High	PF3D7_1013300	conserved Plasmodium protein, unknown function	0	28.601	11	8	46	8	628	75.4	2	1	6	1	628	75.4	integral component of membrane;membrane	N/A	regulation of signal transduction	endoplasmic reticulum membrane	N/A	regulation of signal transduction
High	PF3D7_1015600	heat shock protein 60	0	215.816	64	40	249	40	580	62.5	38	15	72	15	580	62.5	N/A	ATP binding	protein folding;protein refolding	Maurer's cleft;cytoplasm;food vacuole;mitochondrion;nucleus	ATP hydrolysis activity;protein binding	protein folding;protein targeting to mitochondrion;response to unfolded protein
High	PF3D7_1016300	GBP130 protein	0	5.085	20	2	11	2	824	95.8	23	3	3	3	824	95.8	integral component of membrane	N/A	N/A	host cell cytoplasm;infected host cell surface knob;nucleus	mRNA binding;protein binding	N/A
High	PF3D7_1037300	ADP,ATP carrier protein 1	0	54.43	26	8	50	8	301	33.7	17	5	31	5	301	33.7	integral component of membrane;mitochondrial inner membrane	ATP transmembrane transporter activity;ATP:ADP antiporter activity	mitochondrial ADP transmembrane transport;mitochondrial ATP transmembrane transport;transmembrane transport	cell surface;food vacuole;mitochondrial inner membrane;mitochondrion	ATP:ADP antiporter activity;RNA binding	N/A
High	PF3D7_1038000	antigen UB05	0	9.999	37	2	10	2	120	13.8	43	3	12	3	120	13.8	N/A	N/A	N/A	nucleus	N/A	N/A
High	PF3D7_1104400	thioredoxin-like mero protein	0	61.147	33	15	85	15	424	49.2	11	5	16	5	424	49.2	N/A	N/A	N/A	cell surface;nucleus;symbiont-containing vacuole	host cell surface binding	entry into host
High	PF3D7_1108600	endoplasmic reticulum-resident calcium binding protein	0	171.986	53	21	166	21	343	39.4	36	12	72	12	343	39.4	N/A	calcium ion binding	N/A	Maurer's cleft;endoplasmic reticulum;food vacuole;nucleus	calcium ion binding;protein binding	exit from host cell;intracellular protein transport;proteolysis
High	PF3D7_1115700	cysteine proteinase falcipain 2a	0	13.634	18	7	18	7	484	55.9	3	1	1	1	484	55.9	N/A	cysteine-type peptidase activity	proteolysis	extracellular space;food vacuole;lysosome;membrane	cysteine-type endopeptidase activity;protein binding	proteolysis;proteolysis involved in cellular protein catabolic process
High	PF3D7_1116800	heat shock protein 101	0	121.887	39	28	136	28	906	102.8	20	11	45	11	906	102.8	N/A	ATP binding;ATP hydrolysis activity	N/A	Maurer's cleft;PTEX complex;apical complex;cytoplasm;endoplasmic reticulum;extracellular vesicle;merozoite dense granule;nucleus;symbiont-containing vacuole;symbiont-containing vacuole membrane	ATP hydrolysis activity;RNA binding;protein binding	cellular response to heat;protein unfolding;response to heat;response to unfolded protein;translocation of peptides or proteins into host cell cytoplasm
High	PF3D7_1117700	GTP-binding nuclear protein RAN/TC4	0	64.348	74	16	100	16	214	24.9	45	8	54	8	214	24.9	N/A	GTP binding;GTPase activity	nucleocytoplasmic transport	cytoplasm;extracellular vesicle;food vacuole;nucleus	GTP binding;GTPase activity	RNA export from nucleus;intracellular protein transport;protein import into nucleus;regulation of cell cycle;ribosomal subunit export from nucleus
High	PF3D7_1121600	exported protein 1	0	104.429	44	15	74	15	162	17.3	18	5	25	5	162	17.3	N/A	N/A	N/A	extracellular vesicle;merozoite dense granule;nucleus;symbiont-containing vacuole membrane	channel activity;glutathione transferase activity;protein binding	glutathione metabolic process;response to drug;response to xenobiotic stimulus
High	PF3D7_1127000	protein phosphatase, putative	0	37.452	32	6	49	6	287	34.4	26	5	33	5	287	34.4	N/A	phosphatase activity;protein tyrosine phosphatase activity	dephosphorylation	food vacuole;nucleus	N/A	N/A
High	PF3D7_1129000	spermidine synthase	0	78.866	48	13	130	13	321	36.6	30	10	74	10	321	36.6	N/A	catalytic activity	N/A	cytoplasm;cytosol;mitochondrion;nucleus	RNA binding;spermidine synthase activity	polyamine biosynthetic process;spermidine biosynthetic process
High	PF3D7_1129100	parasitophorous vacuolar protein 1	0	6.675	9	3	8	3	452	51.9	3	1	2	1	452	51.9	N/A	N/A	N/A	Maurer's cleft;food vacuole;merozoite dense granule;nucleus;protein-containing complex;symbiont-containing vacuole	protein binding	N/A
High	PF3D7_1132800	aquaglyceroporin	0	4.539	10	2	8	2	258	28.3	7	1	4	1	258	28.3	integral component of membrane;membrane	channel activity	transmembrane transport	Maurer's cleft;cell surface;perinuclear region of cytoplasm;plasma membrane	ammonium transmembrane transporter activity	glucosylglycerol transport;glycolipid biosynthetic process;polyol transport;water transport
High	PF3D7_1134000	heat shock protein 70	0	166.815	51	33	209	33	663	73.3	17	9	59	9	663	73.3	N/A	ATP binding;unfolded protein binding	protein folding	cytoplasm;food vacuole;mitochondrion;nucleus	ATP binding;ATP hydrolysis activity;heat shock protein binding;misfolded protein binding;protein folding chaperone;unfolded protein binding	cellular response to unfolded protein;chaperone cofactor-dependent protein refolding;protein refolding;response to heat;response to unfolded protein
High	PF3D7_1135400	HotDog domain-containing protein, putative	0	9.777	19	4	21	4	245	28.5	7	1	1	1	245	28.5	N/A	N/A	N/A	symbiont-containing vacuole	RNA binding	N/A
High	PF3D7_1215300	10 kDa chaperonin	0	15.755	58	4	23	4	103	11.1	38	2	9	2	103	11.1	N/A	ATP binding	protein folding	food vacuole;mitochondrial matrix;mitochondrion	chaperone binding;metal ion binding;unfolded protein binding	chaperone cofactor-dependent protein refolding;response to heat;response to unfolded protein
High	PF3D7_1222300	endoplasmin, putative	0	296.835	56	48	464	48	821	95	36	28	177	28	821	95	N/A	ATP binding;unfolded protein binding	protein folding	cell surface;endoplasmic reticulum;extracellular vesicle;food vacuole;nucleus;perinuclear region of cytoplasm	RNA binding;unfolded protein binding	protein folding;response to heat
High	PF3D7_1231100	ras-related protein Rab-2	0	30.297	40	7	33	7	213	24.4	27	4	18	4	213	24.4	N/A	GTP binding;GTPase activity	N/A	Golgi apparatus;food vacuole;vacuole	N/A	endoplasmic reticulum to Golgi vesicle-mediated transport
High	PF3D7_1232100	60 kDa chaperonin	0	88.033	41	24	106	24	718	81.4	38	21	122	21	718	81.4	N/A	ATP binding	protein refolding	apicoplast;food vacuole;nucleus	RNA binding;unfolded protein binding	protein folding
High	PF3D7_1235700	ATP synthase subunit beta, mitochondrial	0	69.035	48	14	81	14	535	58.4	39	12	48	12	535	58.4	chloroplast;proton-transporting ATP synthase complex, catalytic core F(1);thylakoid	ATP binding;hydrolase activity;proton-transporting ATP synthase activity, rotational mechanism;proton-transporting ATPase activity, rotational mechanism	ATP metabolic process;ATP synthesis coupled proton transport;proton transmembrane transport	mitochondrial proton-transporting ATP synthase complex;mitochondrion;nucleus;proton-transporting ATP synthase complex, catalytic core F(1)	N/A	mitochondrial ATP synthesis coupled proton transport;proton transmembrane transport
High	PF3D7_1237700	conserved protein, unknown function	0	13.723	14	4	28	4	210	23.6	7	2	15	2	210	23.6	integral component of membrane	N/A	N/A	cell surface;food vacuole;mitochondrion;nucleus	N/A	N/A
High	PF3D7_1246200	actin I	0	6.732	13	3	11	3	376	41.8	3	1	2	1	376	41.8	cytoplasm	ATP binding	N/A	actin filament;cell surface;extracellular vesicle;filamentous actin;food vacuole;nucleus	RNA binding;mRNA cap binding;protein binding;structural constituent of cytoskeleton	actin polymerization-dependent cell motility involved in migration of symbiont in host;cell division;cytoskeleton organization;entry into host
High	PF3D7_1311800	M1-family alanyl aminopeptidase	0	144.989	41	36	172	36	1085	126	12	9	25	9	1085	126	integral component of membrane	metallopeptidase activity;zinc ion binding	proteolysis	cell surface;cytoplasm;cytosol;food vacuole;microneme;nucleus	aminopeptidase activity	proteolysis;response to xenobiotic stimulus
High	PF3D7_1311900	V-type proton ATPase catalytic subunit A	0	50.055	37	12	55	12	611	68.5	17	5	12	5	611	68.5	proton-transporting V-type ATPase, V1 domain	ATP binding;proton-transporting ATP synthase activity, rotational mechanism;proton-transporting ATPase activity, rotational mechanism	ATP metabolic process;proton transmembrane transport	food vacuole;plasma membrane;vacuolar membrane;vacuolar proton-transporting V-type ATPase, V1 domain	proton-transporting ATPase activity, rotational mechanism	proton transmembrane transport;vacuolar acidification
High	PF3D7_1314500	transmembrane emp24 domain-containing protein, putative	0	21.661	36	5	23	5	206	24.4	25	4	14	4	206	24.4	integral component of membrane	N/A	N/A	COPII-coated ER to Golgi transport vesicle;Golgi apparatus;endoplasmic reticulum;endoplasmic reticulum-Golgi intermediate compartment;membrane	N/A	Golgi organization;endoplasmic reticulum to Golgi vesicle-mediated transport;intracellular protein transport
High	PF3D7_1320600	ras-related protein Rab-11A	0	9.892	20	2	5	2	216	24.7	18	2	5	2	216	24.7	N/A	GTP binding;GTPase activity	N/A	cytosol;endosome;food vacuole;inner membrane pellicle complex;membrane;recycling endosome;rhoptry	protein binding	small GTPase mediated signal transduction
High	PF3D7_1323200	V-type proton ATPase subunit G, putative	0	17.336	29	4	19	4	123	14.2	32	4	12	4	123	14.2	vacuolar proton-transporting V-type ATPase complex	ATPase-coupled transmembrane transporter activity;hydrolase activity	proton transmembrane transport	Maurer's cleft;food vacuole;nucleus;vacuolar proton-transporting V-type ATPase complex;vacuolar proton-transporting V-type ATPase, V1 domain	P-type proton-exporting transporter activity	vacuolar acidification
High	PF3D7_1324900	L-lactate dehydrogenase	0	22.837	24	4	22	4	316	34.1	8	1	2	1	316	34.1	N/A	catalytic activity;oxidoreductase activity;oxidoreductase activity, acting on the CH-OH group of donors, NAD or NADP as acceptor	carbohydrate metabolic process;carboxylic acid metabolic process;oxidation-reduction process	cell surface;cytoplasm;cytosol;extracellular vesicle;food vacuole;intracellular;mitochondrion;nucleus	L-lactate dehydrogenase activity;L-malate dehydrogenase activity;RNA binding;protein binding	glycolytic process
High	PF3D7_1325100	phosphoribosylpyrophosphate synthetase	0	88.761	42	18	108	18	437	49.4	36	15	72	15	437	49.4	N/A	magnesium ion binding;ribose phosphate diphosphokinase activity	nucleoside metabolic process;nucleotide biosynthetic process	cytoplasm;mitochondrion;nucleus;ribose phosphate diphosphokinase complex	RNA binding;ribose phosphate diphosphokinase activity	5-phosphoribose 1-diphosphate biosynthetic process;nucleotide biosynthetic process;pentose-phosphate shunt;purine nucleotide biosynthetic process;purine ribonucleoside salvage
High	PF3D7_1343700	kelch protein K13	0	44.834	21	10	41	10	726	83.6	14	5	13	5	726	83.6	N/A	protein binding	protein homooligomerization	cytoplasm;cytosol;endoplasmic reticulum;vesicle	protein binding	endocytosis;response to drug;response to xenobiotic stimulus
High	PF3D7_1344800	aspartate carbamoyltransferase	0	68.884	63	20	95	20	375	43.2	41	14	60	14	375	43.2	integral component of membrane	amino acid binding;aspartate carbamoyltransferase activity;carboxyl- or carbamoyltransferase activity	'de novo' UMP biosynthetic process;'de novo' pyrimidine nucleobase biosynthetic process;cellular amino acid metabolic process	nucleus	N/A	response to xenobiotic stimulus
High	PF3D7_1347200	nucleoside transporter 1	0	4.433	3	1	3	1	422	47.6	4	3	13	3	422	47.6	integral component of membrane	nucleoside transmembrane transporter activity	nucleoside transmembrane transport	Maurer's cleft;integral component of membrane;integral component of plasma membrane;nucleus;plasma membrane	nucleoside transmembrane transporter activity;purine nucleoside transmembrane transporter activity	adenosine transport;purine nucleobase transport;purine nucleoside transmembrane transport;response to xenobiotic stimulus
High	PF3D7_1352500	thioredoxin-related protein, putative	0	69.715	44	11	186	11	208	24	37	12	139	12	208	24	integral component of membrane	N/A	N/A	food vacuole;nucleus	RNA binding;protein disulfide isomerase activity	N/A
High	PF3D7_1407800	plasmepsin IV	0	78.907	42	14	81	14	449	51	35	13	56	13	449	51	N/A	aspartic-type endopeptidase activity	proteolysis	food vacuole;nucleus	RNA binding;aspartic-type endopeptidase activity	hemoglobin catabolic process
High	PF3D7_1407900	plasmepsin I	0	64.699	48	16	80	14	452	51.4	16	5	26	5	452	51.4	integral component of membrane	aspartic-type endopeptidase activity	proteolysis	food vacuole	aspartic-type endopeptidase activity	hemoglobin catabolic process
High	PF3D7_1408000	plasmepsin II	0	57.218	36	15	100	13	453	51.4	20	8	30	8	453	51.4	N/A	aspartic-type endopeptidase activity	proteolysis	food vacuole;nucleus	aspartic-type endopeptidase activity	hemoglobin catabolic process;response to xenobiotic stimulus
High	PF3D7_1408100	plasmepsin III	0	87.545	49	20	123	20	451	51.7	26	11	69	11	451	51.7	N/A	aspartic-type endopeptidase activity;metal ion binding	proteolysis	food vacuole	aspartic-type endopeptidase activity	response to xenobiotic stimulus
High	PF3D7_1410400	rhoptry-associated protein 1	0	169.471	42	28	213	28	782	90	38	26	186	26	782	90	N/A	N/A	N/A	extracellular vesicle;food vacuole;nucleus;rhoptry;symbiont-containing vacuole	RNA binding;protein binding	N/A
High	PF3D7_1434800	mitochondrial acidic protein MAM33, putative	0	15.892	18	5	23	5	252	28.9	18	3	13	3	252	28.9	mitochondrial matrix	N/A	N/A	mitochondrion	mRNA binding;mitochondrial ribosome binding;translation activator activity	positive regulation of mitochondrial translation
High	PF3D7_1437900	HSP40, subfamily A	0	39.641	40	10	27	10	424	48.4	16	4	12	4	424	48.4	N/A	heat shock protein binding;metal ion binding;unfolded protein binding	protein folding	cytosol;host cell plasma membrane;membrane;nucleus	ATP hydrolysis activity;Hsp70 protein binding;RNA binding	response to heat;response to xenobiotic stimulus
High	PF3D7_1438100	translocation protein SEC62, putative	0	45.895	37	12	65	12	377	43.9	21	6	26	6	377	43.9	integral component of endoplasmic reticulum membrane	N/A	intracellular signal transduction;protein transport	Sec61 translocon complex;endoplasmic reticulum;endoplasmic reticulum membrane;membrane;nucleus	protein binding	posttranslational protein targeting to membrane, translocation;protein targeting to ER;protein transport by the Sec complex
High	PF3D7_1454400	aminopeptidase P	0	84.707	39	20	74	20	777	90.1	13	8	21	8	777	90.1	N/A	hydrolase activity;metal ion binding;metalloaminopeptidase activity	N/A	cytosol;food vacuole	aminopeptidase activity;metalloaminopeptidase activity;protein homodimerization activity	hemoglobin catabolic process;proteolysis
High	PF3D7_1456800	V-type H(+)-translocating pyrophosphatase, putative	0	79.707	31	16	82	16	717	76.4	18	9	20	9	717	76.4	integral component of membrane;membrane	inorganic diphosphatase activity;pyrophosphate hydrolysis-driven proton transmembrane transporter activity	proton transmembrane transport	food vacuole;nucleus	proton transmembrane transporter activity;pyrophosphate hydrolysis-driven proton transmembrane transporter activity	regulation of pH
High	PF3D7_1457000	signal peptide peptidase	0	9.288	4	2	13	2	412	47.5	4	1	8	1	412	47.5	integral component of membrane	aspartic-type endopeptidase activity;serine-type endopeptidase activity	N/A	cell surface;endoplasmic reticulum;integral component of cytoplasmic side of endoplasmic reticulum membrane;integral component of lumenal side of endoplasmic reticulum membrane;microneme	aspartic endopeptidase activity, intramembrane cleaving;peptidase activity;protein homodimerization activity	membrane protein proteolysis;response to xenobiotic stimulus;signal peptide processing
High	PF3D7_1462800	glyceraldehyde-3-phosphate dehydrogenase	0	27.288	33	8	33	8	337	36.6	44	10	35	10	337	36.6	N/A	NAD binding;NADP binding;oxidoreductase activity, acting on the aldehyde or oxo group of donors, NAD or NADP as acceptor	glucose metabolic process;oxidation-reduction process	cell surface;cytosol;extracellular vesicle;food vacuole;membrane;nucleus	RNA binding;glyceraldehyde-3-phosphate dehydrogenase (NAD+) (phosphorylating) activity;protein binding	cellular response to xenobiotic stimulus;entry into host;gluconeogenesis;glycolytic process;response to xenobiotic stimulus
High	PF3D7_1464700	ATP synthase (C/AC39) subunit, putative	0	17.54	14	5	22	5	382	44.5	7	3	12	3	382	44.5	proton-transporting V-type ATPase, V0 domain	hydrolase activity;proton transmembrane transporter activity	proton transmembrane transport	food vacuole;lysosomal membrane;nucleus;vacuolar proton-transporting V-type ATPase complex;vacuolar proton-transporting V-type ATPase, V0 domain	P-type proton-exporting transporter activity;proton-transporting ATPase activity, rotational mechanism	vacuolar acidification;vacuolar transport
High	PF3D7_1468700	eukaryotic initiation factor 4A	0	10.785	12	2	4	2	398	45.3	3	1	3	1	398	45.3	N/A	ATP binding;DNA helicase activity;helicase activity;nucleic acid binding	N/A	cytoplasm;cytoplasmic stress granule;eukaryotic translation initiation factor 4F complex;extracellular vesicle;food vacuole;nucleus	3'-5' DNA/RNA helicase activity;ATP hydrolysis activity;RNA binding;RNA cap binding;helicase activity;mRNA binding;translation initiation factor activity	cytoplasmic translational initiation;regulation of translational initiation
High	PF3D7_1471100	exported protein 2	0	121.636	48	17	162	17	287	33.4	29	9	72	9	287	33.4	N/A	N/A	N/A	PTEX complex;extracellular vesicle;host cell cytoplasmic vesicle;merozoite dense granule;nucleus;symbiont-containing vacuole membrane	RNA binding;channel activity;protein binding	entry into host;pore formation in membrane of host by symbiont
